# Supplementary material for: Parkinson’s disease risk enhancers in microglia
Source: iScience. 2024 Jan 17;27(2):108921. doi: 10.1016/j.isci.2024.108921 (PMC10845915; doi:10.1016/j.isci.2024.108921)
Supplement: Table S3. EdgeR glmfit differential expression results, related to Figure 3 [file mmc4.xlsx]

## Sheet: edgeR_glmfit_iPSCs
genes	Symbol	entrezID	logFC	logCPM	F	PValue	FDR
ENSG00000196109	ZNF676	163223	-8.77308	-0.948198	207.684	8.7136e-07	0.0142562
ENSG00000056291	NPFFR2	10886	-6.473	-2.36524	56.6351	1.42704e-06	0.0142562
ENSG00000131849	ZNF132	7691	-2.53802	-0.307116	39.9403	3.15721e-06	0.021027
ENSG00000160321	ZNF208	7757	-7.29122	-2.55032	66.6989	6.83916e-06	0.0312599
ENSG00000268912	NA	NA	-2.64908	-1.38701	33.5365	1.02619e-05	0.0312599
ENSG00000227124	ZNF717	100131827	-4.8726	0.109408	33.7863	1.04606e-05	0.0312599
ENSG00000148516	ZEB1	6935	-1.67173	4.25337	33.3789	1.09519e-05	0.0312599
ENSG00000112232	KHDRBS2	202559	-8.38534	-2.65994	92.3555	1.63016e-05	0.038484
ENSG00000129317	PUS7L	83448	-0.643151	5.41552	30.4465	1.91076e-05	0.038484
ENSG00000198001	IRAK4	51135	-0.646761	4.86465	30.408	1.92613e-05	0.038484
ENSG00000146833	TRIM4	89122	-7.73218	2.60455	25.233	6.76e-05	0.122786
ENSG00000271503	CCL5	6352	-4.51984	5.12727	23.1856	0.000100953	0.168086
ENSG00000232301	LNCPRESS1	101927721	1.4328	1.98284	47.0118	0.000166201	0.255439
ENSG00000174004	NRROS	375387	0.636346	5.55981	20.1978	0.00020807	0.293671
ENSG00000179455	MKRN3	7681	-8.1807	-1.73633	26.4291	0.000220474	0.293671
ENSG00000132204	NA	NA	-5.02876	-0.309082	19.774	0.000244862	0.300795
ENSG00000182983	ZNF662	389114	-2.45419	-1.33546	22.119	0.000255931	0.300795
ENSG00000230445	LRRC37A6P	387646	-1.20276	4.57991	18.512	0.000329728	0.365998
ENSG00000119922	IFIT2	3433	-5.56739	6.56485	18.2465	0.000382281	0.400289
ENSG00000270231	NBPF8	728841	-0.949014	2.70926	17.7867	0.00040069	0.400289
ENSG00000234925	NA	NA	-2.79111	-0.108341	17.3846	0.000448913	0.427109
ENSG00000205763	RP9P	441212	-1.06403	1.20909	18.8404	0.00048297	0.438625
ENSG00000254101	LINC02055	107986980	-2.18217	-2.21452	17.8989	0.000526065	0.45699
ENSG00000279377	NA	NA	-8.79288	-2.51119	72.5087	0.000555396	0.462367
ENSG00000229124	VIM-AS1	100507347	1.1709	2.39003	16.2839	0.000616927	0.48035
ENSG00000235513	NA	NA	-2.69032	2.12415	16.1618	0.000639479	0.48035
ENSG00000143851	PTPN7	5778	1.6253	6.1041	16.1111	0.000649122	0.48035
ENSG00000228624	HDAC2-AS2	101927768	0.910945	3.43152	15.7186	0.000729332	0.511386
ENSG00000111886	GABRR2	2570	4.73589	-1.19558	16.2432	0.000742253	0.511386
ENSG00000132801	ZSWIM3	140831	0.507635	2.92602	15.4708	0.000785563	0.518246
ENSG00000118263	KLF7	8609	0.645966	5.21133	15.3505	0.000814562	0.518246
ENSG00000185053	SGCZ	137868	4.78739	0.205188	18.226	0.000830024	0.518246
ENSG00000165102	HGSNAT	138050	-0.366684	6.57379	14.4939	0.00105876	0.6349
ENSG00000279396	NA	NA	4.07414	0.422717	14.9327	0.00108041	0.6349
ENSG00000271601	LIX1L	128077	-0.669923	4.74683	13.9835	0.00124204	0.709025
ENSG00000253210	NA	NA	-0.853352	1.3214	13.7552	0.00133515	0.741007
ENSG00000076770	MBNL3	55796	-0.391242	6.61102	13.4742	0.00146047	0.788652
ENSG00000205622	NA	NA	2.73551	-1.28837	13.085	0.00165601	0.833425
ENSG00000161912	ADCY10P1	221442	-0.826835	1.66368	13.0782	0.00165966	0.833425
ENSG00000146729	NIPSNAP2	2631	-0.263864	6.35659	13.0618	0.00166852	0.833425
ENSG00000005243	COPZ2	51226	4.41337	-0.61261	13.2368	0.00180056	0.877443
ENSG00000211452	DIO1	1733	1.4581	-1.26102	12.6592	0.00190362	0.901475
ENSG00000169189	NSMCE1	197370	-0.557466	3.70091	12.6017	0.00194011	0.901475
ENSG00000162511	LAPTM5	7805	1.44554	10.5319	12.94	0.00201966	0.917111
ENSG00000184545	DUSP8	1850	1.4626	0.329729	12.2568	0.00217577	0.950089
ENSG00000051825	MPHOSPH9	10198	-0.242121	5.87141	12.2408	0.00218739	0.950089
ENSG00000106853	PTGR1	22949	-0.372604	4.56025	12.0298	0.00234804	0.998165
ENSG00000113532	ST8SIA4	7903	-1.322	6.25961	11.8698	0.00253795	1
ENSG00000152689	RASGRP3	25780	0.897008	7.39567	17.7352	0.0025728	1
ENSG00000198707	CEP290	80184	-0.316947	4.97208	11.6175	0.00270082	1
ENSG00000122068	FYTTD1	84248	-0.232118	7.4671	11.2912	0.00302175	1
ENSG00000112992	NNT	23530	-0.236664	6.76454	11.2834	0.00302995	1
ENSG00000156050	FAM161B	145483	-0.690046	0.690627	11.2816	0.00303179	1
ENSG00000125618	PAX8	7849	-2.69276	-1.45616	11.264	0.00305036	1
ENSG00000272112	NA	NA	-3.84852	-1.45352	11.7012	0.0031306	1
ENSG00000100599	RIN3	79890	-0.467641	6.13131	11.0729	0.00326001	1
ENSG00000226210	WASH8P	100288778	0.514905	2.19141	10.9808	0.00336667	1
ENSG00000181433	SAGE1	55511	3.40955	-2.08376	10.8997	0.00346378	1
ENSG00000176407	KCMF1	56888	0.188585	6.31176	10.855	0.00351853	1
ENSG00000162623	TYW3	127253	0.253561	5.36986	10.8312	0.00354822	1
ENSG00000185920	PTCH1	5727	0.633053	4.16835	10.6698	0.00375631	1
ENSG00000083290	ULK2	9706	-0.386464	4.9884	10.6577	0.0037725	1
ENSG00000077454	LRCH4	4034	0.348947	3.27447	10.5615	0.00390358	1
ENSG00000143952	VPS54	51542	-0.233905	6.12192	10.529	0.00394899	1
ENSG00000171951	SCG2	7857	2.49045	-1.88812	10.4855	0.00401071	1
ENSG00000181274	FRAT2	23401	0.431436	5.32263	10.4698	0.00403324	1
ENSG00000125633	CCDC93	54520	-0.276852	5.48432	10.4285	0.00409324	1
ENSG00000223695	NA	NA	-2.62046	-1.00153	10.2294	0.00439637	1
ENSG00000080503	SMARCA2	6595	0.417257	7.23271	10.1763	0.00448134	1
ENSG00000135093	USP30	84749	-0.376642	3.79448	10.1439	0.00453413	1
ENSG00000184047	DIABLO	56616	0.568208	1.71275	9.98374	0.00480531	1
ENSG00000231663	COA6-AS1	101927765	-1.1856	-1.03988	9.91831	0.00492122	1
ENSG00000260339	HEXA-AS1	80072	-3.1829	-1.84177	9.81226	0.0051157	1
ENSG00000100427	MLC1	23209	-2.81379	5.43388	9.86001	0.0052025	1
ENSG00000225648	SBDSP1	155370	0.325425	3.43225	9.74283	0.00524765	1
ENSG00000161298	ZNF382	84911	-0.675604	2.20057	9.70414	0.00532281	1
ENSG00000271788	NA	NA	-4.32314	-1.89823	10.0939	0.00533396	1
ENSG00000196782	MAML3	55534	-0.329881	5.7908	9.66746	0.00539516	1
ENSG00000105329	TGFB1	7040	0.531752	8.7054	9.42874	0.00589362	1
ENSG00000264769	NA	NA	1.46196	-1.51395	13.5634	0.00612654	1
ENSG00000182968	SOX1	6656	-2.00583	-2.15638	9.98	0.00623644	1
ENSG00000053438	NNAT	4826	2.84178	1.50735	9.366	0.00623915	1
ENSG00000269713	NBPF9	400818	-0.501065	3.05069	9.26755	0.00625902	1
ENSG00000233355	CHRM3-AS2	100506915	-3.20851	-0.442852	9.96758	0.00626197	1
ENSG00000177721	ANXA2R	389289	3.77302	-0.679366	9.41055	0.00645204	1
ENSG00000106034	CPED1	79974	0.781556	6.8604	9.09079	0.00668889	1
ENSG00000237753	NA	NA	-0.836564	0.476394	9.04571	0.00680368	1
ENSG00000276900	NA	NA	0.729056	0.0097773	9.04328	0.00680995	1
ENSG00000179981	TSHZ1	10194	-0.888146	3.78641	9.00083	0.00692015	1
ENSG00000164430	CGAS	115004	0.639492	4.39934	8.97727	0.00698219	1
ENSG00000179195	ZNF664	144348	-0.256764	7.29877	8.89836	0.0071945	1
ENSG00000224597	SVIL-AS1	102724316	-2.1439	-0.582147	8.8806	0.0072477	1
ENSG00000248441	LINC01197	400456	2.97773	-0.0442732	9.50533	0.0073025	1
ENSG00000234444	ZNF736	728927	0.426386	3.94617	8.85754	0.00730713	1
ENSG00000249978	TRGV7	6981	1.63374	-0.632366	8.73356	0.00766139	1
ENSG00000180488	MIGA1	374986	-0.270054	4.39131	8.72728	0.00767984	1
ENSG00000099219	ERMP1	79956	-0.261818	6.07488	8.6981	0.0077662	1
ENSG00000100578	KIAA0586	9786	-0.235656	5.4436	8.66808	0.00785615	1
ENSG00000198663	C6orf89	221477	-0.205033	7.04663	8.62774	0.00797888	1
ENSG00000152256	PDK1	5163	-0.499792	6.2187	8.62113	0.00799919	1
ENSG00000066422	ZBTB11	27107	0.245089	6.16369	8.52987	0.00828559	1
ENSG00000005812	FBXL3	26224	0.379069	5.54157	8.46157	0.00850741	1
ENSG00000204613	TRIM10	10107	1.10394	3.80064	8.61399	0.00863759	1
ENSG00000255642	NA	NA	0.788985	-0.680768	8.35627	0.00886242	1
ENSG00000151834	GABRA2	2555	4.90517	-2.15527	9.0454	0.00886856	1
ENSG00000230212	LOC100133286	100133286	1.88278	-2.30805	8.34617	0.00889733	1
ENSG00000023697	DERA	51071	-0.29882	5.33178	8.3253	0.00896994	1
ENSG00000269997	NA	NA	-3.0286	-2.11049	8.31131	0.00901898	1
ENSG00000059728	MXD1	4084	0.465566	6.61021	8.30518	0.00904058	1
ENSG00000244607	CCDC13	152206	1.28166	-1.29495	8.30501	0.00904118	1
ENSG00000272620	AFAP1-AS1	84740	-2.20954	0.0858939	8.30031	0.00905776	1
ENSG00000176973	FAM89B	23625	1.01852	-0.488408	8.29529	0.00907552	1
ENSG00000113407	TARS1	6897	0.227944	8.61725	8.26205	0.00919407	1
ENSG00000215068	LOC153684	153684	-2.64555	1.18009	12.3043	0.00927186	1
ENSG00000231340	ACTG1P10	83	-2.02545	-1.79817	8.20756	0.00939218	1
ENSG00000110711	AIP	9049	-0.21206	4.74347	8.19782	0.00942809	1
ENSG00000279267	NA	NA	-1.01199	0.844924	8.18047	0.00949244	1
ENSG00000226435	ANKRD18DP	348840	2.32962	0.766892	8.13741	0.00965425	1
ENSG00000072310	SREBF1	6720	0.209742	6.13434	8.06323	0.00994022	1
ENSG00000134201	GSTM5	2949	-2.24801	-1.91336	8.00579	0.0101682	1
ENSG00000087495	PHACTR3	116154	-0.859858	0.240016	7.97079	0.0103099	1
ENSG00000106261	ZKSCAN1	7586	-0.433287	7.18299	7.95081	0.0103918	1
ENSG00000227741	LOC729867	729867	-1.45204	-1.17648	7.91126	0.010556	1
ENSG00000226539	NA	NA	2.49534	-2.52137	8.0664	0.010621	1
ENSG00000258413	NA	NA	2.48913	-2.33249	8.11356	0.0108422	1
ENSG00000122188	LAX1	54900	4.45694	-2.3729	7.99074	0.0109333	1
ENSG00000007350	TKTL1	8277	-1.75811	-1.11251	7.82283	0.0109339	1
ENSG00000216490	IFI30	10437	2.7558	-1.38033	7.73743	0.0113131	1
ENSG00000186272	ZNF17	7565	0.364579	2.96093	7.72398	0.0113742	1
ENSG00000140932	CMTM2	146225	-2.69057	-1.6421	7.70123	0.0114783	1
ENSG00000160188	RSPH1	89765	-0.840773	2.55677	7.69431	0.0115102	1
ENSG00000259225	LINC02345	101928227	3.44345	-2.20401	7.83968	0.0115881	1
ENSG00000249669	NA	NA	-1.88772	-1.79212	7.6514	0.01171	1
ENSG00000278107	NA	NA	-2.04539	-1.26772	7.65033	0.0117151	1
ENSG00000270149	NA	NA	-2.01188	-1.66017	7.64279	0.0117506	1
ENSG00000107362	ABHD17B	51104	0.156801	5.48388	7.64203	0.0117542	1
ENSG00000122490	SLC66A2	80148	-0.236642	4.47573	7.61288	0.0118928	1
ENSG00000135686	KLHL36	79786	-0.214746	6.33192	7.5745	0.012078	1
ENSG00000165097	KDM1B	221656	-0.3294	5.3211	7.56277	0.0121352	1
ENSG00000159885	ZNF222	7673	0.445287	2.04805	7.55749	0.0121611	1
ENSG00000168334	XIRP1	165904	-3.99706	3.06297	7.79939	0.0122118	1
ENSG00000106546	AHR	196	0.519448	5.19595	7.54106	0.012242	1
ENSG00000103995	CEP152	22995	-0.376029	4.83297	7.52606	0.0123164	1
ENSG00000178234	GALNT11	63917	-0.204314	4.95672	7.49801	0.0124568	1
ENSG00000179059	ZFP42	132625	0.738751	4.99831	7.50663	0.0125924	1
ENSG00000087589	CASS4	57091	-2.58613	5.63458	7.40195	0.0129515	1
ENSG00000067646	ZFY	7544	0.311577	4.74375	7.37339	0.0131027	1
ENSG00000120156	TEK	7010	0.787099	5.13406	7.38795	0.0132797	1
ENSG00000232759	LOC100506178	100506178	3.54407	-1.676	7.33344	0.0133176	1
ENSG00000116406	EDEM3	80267	-0.239091	6.52891	7.33068	0.0133326	1
ENSG00000197582	NA	NA	1.52296	0.24708	7.32559	0.0133603	1
ENSG00000111305	GSG1	83445	1.40698	-2.22362	7.31197	0.0134348	1
ENSG00000224888	NA	NA	1.37512	-1.37899	7.2782	0.0136213	1
ENSG00000224389	C4B	721	2.55616	0.883139	7.71081	0.0137177	1
ENSG00000259030	FPGT-TNNI3K	100526835	-1.3138	-0.1225	7.2071	0.0140236	1
ENSG00000134480	CCNH	902	-0.16788	5.79573	7.19769	0.0140778	1
ENSG00000081189	MEF2C	4208	-0.618954	8.49581	7.18871	0.0142117	1
ENSG00000155729	KCTD18	130535	-0.305005	4.37103	7.13277	0.0144584	1
ENSG00000276408	NA	NA	-1.37635	-2.01823	7.11591	0.0145591	1
ENSG00000071243	ING3	54556	0.225486	4.80532	7.10964	0.0145967	1
ENSG00000259020	NA	NA	0.711166	-1.37938	7.09764	0.0146691	1
ENSG00000284633	NA	NA	-2.24183	-1.18227	7.0959	0.0146796	1
ENSG00000168310	IRF2	3660	-0.308724	5.66011	7.08784	0.0147285	1
ENSG00000134698	AGO4	192670	-0.253481	6.31761	7.07184	0.014826	1
ENSG00000188305	PEAK3	374872	-1.40793	2.39235	8.39979	0.014983	1
ENSG00000127084	FGD3	89846	0.546991	4.38167	7.01408	0.0151842	1
ENSG00000154025	SLC5A10	125206	3.12625	-0.873191	7.01387	0.0151856	1
ENSG00000222041	CYTOR	112597	0.879371	3.12108	7.24968	0.0152871	1
ENSG00000117226	GBP3	2635	3.52158	2.56928	7.12882	0.0153256	1
ENSG00000267317	NA	NA	-0.564154	1.58058	6.93453	0.0156935	1
ENSG00000204277	LINC01993	100996291	3.32332	0.507075	7.12575	0.0158467	1
ENSG00000140455	USP3	9960	-0.443985	4.86828	6.89351	0.0159635	1
ENSG00000182397	DNM1P46	196968	-3.57377	-1.98668	7.10473	0.0159786	1
ENSG00000167716	WDR81	124997	0.280385	5.50362	6.88761	0.0160028	1
ENSG00000272669	NA	NA	1.01686	-0.420879	6.87296	0.0161008	1
ENSG00000233183	NA	NA	-3.34994	-1.17548	7.24742	0.0163005	1
ENSG00000257557	NA	NA	-0.522408	1.6475	6.83231	0.0163761	1
ENSG00000244459	NA	NA	-1.00708	-0.134748	6.78546	0.0167	1
ENSG00000147596	PRDM14	63978	0.603307	4.63933	8.07946	0.0167129	1
ENSG00000104324	CPQ	10404	-0.396088	4.55963	6.77998	0.0167384	1
ENSG00000134897	BIVM	54841	-0.367012	3.76661	6.76714	0.0168286	1
ENSG00000186814	ZSCAN30	100101467	-0.33017	4.99306	6.76283	0.016859	1
ENSG00000226266	BAZ2B	29994	0.802765	-0.683493	6.69688	0.0173321	1
ENSG00000005483	KMT2E	55904	-0.218789	7.2574	6.69022	0.0173808	1
ENSG00000137965	IFI44	10561	-7.06614	3.64175	6.96323	0.0173921	1
ENSG00000271425	NBPF10	100132406	-0.893993	-0.443722	6.66564	0.0175614	1
ENSG00000197165	SULT1A2	6799	1.12627	0.0364932	6.66537	0.0175635	1
ENSG00000026025	VIM	7431	0.641664	7.96432	6.689	0.0176835	1
ENSG00000235314	NA	NA	-0.796118	-0.229584	6.644	0.0177223	1
ENSG00000154265	ABCA5	23461	0.670544	4.13015	6.63052	0.0178423	1
ENSG00000221923	ZNF880	400713	-1.84244	1.50323	6.66348	0.0179053	1
ENSG00000176928	GCNT4	51301	0.903188	2.22752	6.61367	0.0179505	1
ENSG00000213625	LEPROT	54741	0.248871	6.71204	6.61195	0.0179635	1
ENSG00000128016	ZFP36	7538	0.374723	6.00358	6.59578	0.0180866	1
ENSG00000115966	ATF2	1386	-0.185034	6.30502	6.55009	0.0184396	1
ENSG00000092529	CAPN3	825	-1.94108	-0.13633	6.54236	0.0185	1
ENSG00000117013	KCNQ4	9132	-0.496576	3.17147	6.53507	0.0185573	1
ENSG00000105609	LILRB5	10990	1.85301	-1.65921	6.50899	0.0187637	1
ENSG00000243759	ST13P15	100422603	0.775421	-1.54717	6.4999	0.0188362	1
ENSG00000121940	CLCC1	23155	-0.240527	4.41812	6.47008	0.0190764	1
ENSG00000078319	PMS2P1	5379	-0.301623	2.9624	6.46197	0.0191423	1
ENSG00000163964	PIGX	54965	-0.224713	4.77191	6.41545	0.0195254	1
ENSG00000134202	GSTM3	2947	-0.345298	3.903	6.41435	0.0195345	1
ENSG00000246560	UBE2D3-AS1	105377348	0.609481	-0.101052	6.39745	0.0196759	1
ENSG00000187098	MITF	4286	0.721637	4.38421	6.37768	0.019895	1
ENSG00000273056	NA	NA	1.1094	-2.56908	6.3668	0.0199352	1
ENSG00000260792	LINC02280	101929634	-3.24541	-0.0249209	6.54684	0.0199768	1
ENSG00000237505	PKN2-AS1	101927891	-1.16156	-0.867222	6.34464	0.020125	1
ENSG00000183283	DAZAP2	9802	-0.203023	8.47394	6.32698	0.0202778	1
ENSG00000120519	SLC10A7	84068	-0.292596	4.37558	6.31776	0.020358	1
ENSG00000237840	FAM21FP	100288690	1.67882	-1.35518	6.30014	0.0205124	1
ENSG00000259032	NA	NA	0.694776	-0.734021	6.29663	0.0205433	1
ENSG00000139168	ZCRB1	85437	-0.168458	5.84101	6.295	0.0205577	1
ENSG00000119242	CCDC92	80212	-0.449275	4.58879	6.27794	0.0207087	1
ENSG00000171561	OR2AT4	341152	2.38751	2.29843	6.273	0.0207528	1
ENSG00000170310	STX8	9482	-0.212755	4.46227	6.26669	0.0208091	1
ENSG00000176024	ZNF613	79898	0.277799	3.65664	6.25562	0.0209083	1
ENSG00000278558	TMEM191B	728229	-1.00044	-1.35745	6.24709	0.0209852	1
ENSG00000104903	LYL1	4066	-0.821122	5.79465	9.09441	0.0211544	1
ENSG00000141968	VAV1	7409	-2.41358	5.58549	6.20953	0.0213273	1
ENSG00000107929	LARP4B	23185	-0.149573	7.20604	6.20317	0.0213859	1
ENSG00000216809	NA	NA	-2.7915	-2.41313	6.19827	0.0214311	1
ENSG00000128422	KRT17	3872	-1.74765	-2.55167	6.52281	0.0215425	1
ENSG00000284676	NA	NA	-3.03552	-2.38647	6.87037	0.0216051	1
ENSG00000198466	ZNF587	84914	-0.179587	4.5093	6.16096	0.021779	1
ENSG00000122008	POLK	51426	-0.275318	5.48294	6.15534	0.021832	1
ENSG00000242431	RPL21P52	100128351	-0.701602	-0.704385	6.1453	0.021927	1
ENSG00000069869	NEDD4	4734	0.281327	4.93778	6.14009	0.0219765	1
ENSG00000136160	EDNRB	1910	0.868059	1.93395	6.11954	0.0221727	1
ENSG00000059377	TBXAS1	6916	-0.379579	7.4052	6.11752	0.0221922	1
ENSG00000138036	DYNC2LI1	51626	-0.264193	3.1104	6.09242	0.0224348	1
ENSG00000100678	SLC8A3	6547	0.929871	2.26036	6.08214	0.0225352	1
ENSG00000251287	ALG1L2	644974	-0.845458	-0.674516	6.08157	0.0225407	1
ENSG00000271009	NA	NA	-3.45174	-1.06185	6.24642	0.0225939	1
ENSG00000272518	NA	NA	-0.584233	0.407756	6.06446	0.0227088	1
ENSG00000183337	BCOR	54880	0.199732	6.95415	6.05721	0.0227804	1
ENSG00000172340	SUCLG2	8801	-0.202935	6.55118	6.04082	0.0229433	1
ENSG00000135837	CEP350	9857	-0.222128	7.58272	6.02166	0.0231353	1
ENSG00000180530	NRIP1	8204	-0.25654	7.32093	6.02094	0.0231425	1
ENSG00000273350	NA	NA	2.33153	-2.11318	6.06045	0.0231523	1
ENSG00000231119	LOC101927377	101927377	-1.34705	-1.73527	6.01863	0.0231658	1
ENSG00000162733	DDR2	4921	1.10146	2.93296	6.038	0.023204	1
ENSG00000185361	TNFAIP8L1	126282	-0.329009	5.38917	6.01142	0.0232387	1
ENSG00000153253	SCN3A	6328	-2.4802	0.365272	6.02152	0.0232617	1
ENSG00000245522	LINC02709	440028	1.57109	-2.03884	6.0029	0.0233251	1
ENSG00000100478	AP4S1	11154	0.209929	3.73191	6.00134	0.0233409	1
ENSG00000266338	NBPF15	284565	-0.554563	2.83226	6.00131	0.0233412	1
ENSG00000155849	ELMO1	9844	-0.294531	6.64712	5.99394	0.0234164	1
ENSG00000261799	NA	NA	-0.28221	3.5901	5.98868	0.0234701	1
ENSG00000128513	POT1	25913	-0.165459	5.56709	5.98318	0.0235265	1
ENSG00000272562	NA	NA	1.58434	-1.43086	5.97752	0.0235846	1
ENSG00000178163	ZNF518B	85460	-0.331299	6.22033	5.95334	0.0238349	1
ENSG00000124802	EEF1E1	9521	0.324958	3.02025	5.94678	0.0239034	1
ENSG00000255197	NA	NA	-2.87343	3.21677	5.93431	0.024034	1
ENSG00000259583	LOC101927751	101927751	1.0819	0.807971	5.93225	0.0240557	1
ENSG00000074706	IPCEF1	26034	0.486065	6.71527	5.91743	0.0242241	1
ENSG00000151413	NUBPL	80224	-0.289349	3.77926	5.9137	0.0242517	1
ENSG00000178381	ZFAND2A	90637	0.311471	2.99819	5.91296	0.0242596	1
ENSG00000270681	NA	NA	0.587089	0.203113	5.9069	0.0243241	1
ENSG00000181577	C6orf223	221416	0.867215	5.91749	5.92154	0.0245124	1
ENSG00000151655	ITIH2	3698	1.66729	-1.47767	5.85063	0.0249319	1
ENSG00000186470	BTN3A2	11118	-0.376808	4.02579	5.8461	0.0249815	1
ENSG00000259483	NA	NA	-2.29368	-1.61246	5.83625	0.02509	1
ENSG00000273796	NA	NA	0.81656	-1.38196	6.13813	0.025101	1
ENSG00000250535	NA	NA	-2.97289	1.43787	9.36897	0.0251125	1
ENSG00000166233	ARIH1	25820	-0.185895	7.06165	5.8245	0.02522	1
ENSG00000125945	ZNF436	80818	-0.416065	3.51801	5.81961	0.0252743	1
ENSG00000153207	AHCTF1	25909	-0.145082	6.63155	5.8191	0.02528	1
ENSG00000160593	JAML	120425	1.75427	7.61994	5.8465	0.0254087	1
ENSG00000260572	NA	NA	2.02005	-1.51776	5.79504	0.0255492	1
ENSG00000163285	GABRG1	2565	1.06019	-1.00435	6.0872	0.0256212	1
ENSG00000183770	FOXL2	668	0.995279	-2.06763	6.08385	0.0256559	1
ENSG00000235527	HIPK1-AS1	101928846	1.78489	-0.718746	5.78485	0.0256643	1
ENSG00000248049	UBA6-AS1	550112	0.336266	2.11253	5.77827	0.0257389	1
ENSG00000184730	APOBR	55911	-1.74181	6.5919	5.76642	0.0258737	1
ENSG00000277632	CCL3	6348	3.01913	-1.58195	6.70505	0.0261029	1
ENSG00000168993	CPLX1	10815	1.20879	-1.19503	5.74624	0.0261053	1
ENSG00000143869	GDF7	151449	-2.21928	-1.84783	5.74068	0.0261695	1
ENSG00000251442	NA	NA	3.06848	3.73883	6.34832	0.0262215	1
ENSG00000228395	NA	NA	1.09486	-1.1458	5.73323	0.0262559	1
ENSG00000271851	NA	NA	0.590374	0.355329	5.7224	0.026382	1
ENSG00000100368	CSF2RB	1439	-2.91322	6.77246	13.728	0.0264169	1
ENSG00000164619	BMPER	168667	1.25933	2.24647	6.03306	0.0264362	1
ENSG00000127914	AKAP9	10142	-0.222312	7.33011	5.71645	0.0264515	1
ENSG00000163735	CXCL5	6374	1.09481	3.93595	5.75203	0.0264655	1
ENSG00000182831	C16orf72	29035	0.206044	6.74461	5.70906	0.0265382	1
ENSG00000256050	NA	NA	3.06714	-1.50141	7.5167	0.0265836	1
ENSG00000123609	NMI	9111	0.508296	5.57276	5.70983	0.0266255	1
ENSG00000223486	NA	NA	-1.09584	-1.47845	5.78014	0.0268174	1
ENSG00000250072	SH3TC2-DT	255187	-3.24327	0.665086	6.27144	0.0268884	1
ENSG00000055147	FAM114A2	10827	-0.206305	5.2336	5.67928	0.0268907	1
ENSG00000146592	CREB5	9586	0.701655	3.48354	5.64369	0.0273189	1
ENSG00000138964	PARVG	64098	0.890034	5.76148	5.64362	0.0273942	1
ENSG00000129084	PSMA1	5682	0.318182	3.69787	5.63373	0.0274401	1
ENSG00000269982	NA	NA	-0.489577	1.55648	5.61914	0.0276188	1
ENSG00000196810	NA	NA	-0.314903	2.9463	5.61779	0.0276354	1
ENSG00000163798	SLC4A1AP	22950	-0.147537	5.38768	5.60764	0.0277605	1
ENSG00000227799	NA	NA	-0.772616	0.338486	5.59922	0.0278647	1
ENSG00000269343	ZNF587B	100293516	0.379792	4.84084	5.58608	0.0280284	1
ENSG00000121851	POLR3GL	84265	-0.339851	4.03351	5.58466	0.0280462	1
ENSG00000233093	LINC00892	100128420	-2.89542	-1.00641	6.82061	0.0280985	1
ENSG00000115904	SOS1	6654	-0.24955	6.75382	5.57334	0.0281881	1
ENSG00000028528	SNX1	6642	-0.150415	6.99357	5.56299	0.0283185	1
ENSG00000212588	SNORA26	677810	0.946892	-1.55278	5.53506	0.0286741	1
ENSG00000220804	NA	NA	-0.443071	1.47485	5.52856	0.0287576	1
ENSG00000197982	C1orf122	127687	0.348406	2.67022	5.5254	0.0287983	1
ENSG00000100142	POLR2F	5435	-1.76354	-2.39648	5.52379	0.028819	1
ENSG00000118777	ABCG2	9429	0.738996	3.1902	5.52257	0.0288347	1
ENSG00000139437	TCHP	84260	-0.330107	4.44063	5.52199	0.0288423	1
ENSG00000253773	C8orf37-AS1	100616530	-1.16143	-1.37394	5.52	0.0288679	1
ENSG00000173846	PLK3	1263	0.415178	3.47393	5.51946	0.0288749	1
ENSG00000123352	SPATS2	65244	-0.235497	5.14534	5.4972	0.0291642	1
ENSG00000233213	NA	NA	2.64812	-0.826786	5.62187	0.0293858	1
ENSG00000225022	NA	NA	0.680319	-1.29063	5.47478	0.0294588	1
ENSG00000113369	ARRDC3	57561	-0.617405	4.4416	5.48049	0.0295354	1
ENSG00000232187	NA	NA	0.50098	0.93321	5.45589	0.0297096	1
ENSG00000179348	GATA2	2624	1.35184	5.12921	5.45991	0.0297329	1
ENSG00000128563	PRKRIP1	79706	0.228396	4.08829	5.45334	0.0297435	1
ENSG00000185942	NKAIN3	286183	-0.692212	-1.31542	5.69742	0.0300407	1
ENSG00000233621	LINC01137	728431	-0.525347	1.6659	5.67021	0.0300566	1
ENSG00000260793	NA	NA	-0.769669	0.899989	5.42832	0.03008	1
ENSG00000166035	LIPC	3990	4.20279	2.28364	5.63378	0.0301562	1
ENSG00000147133	TAF1	6872	-0.167272	6.62811	5.41967	0.0301972	1
ENSG00000237493	NA	NA	0.733378	-1.07435	5.41246	0.0302955	1
ENSG00000165525	NEMF	9147	-0.133933	6.38842	5.40745	0.0303639	1
ENSG00000273143	NA	NA	-2.90435	0.82187	5.54348	0.0303925	1
ENSG00000106804	C5	727	-0.523138	2.68331	5.38143	0.030722	1
ENSG00000166004	CEP295	85459	-0.223425	5.14851	5.37421	0.0308222	1
ENSG00000116984	MTR	4548	-0.226673	7.49911	5.37402	0.0308249	1
ENSG00000213906	LTB4R2	56413	0.783358	0.641912	5.35231	0.0311285	1
ENSG00000224080	NA	NA	0.856738	-1.05409	5.35205	0.0311322	1
ENSG00000121542	SEC22A	26984	-0.240648	2.86848	5.35181	0.0311355	1
ENSG00000159884	CCDC107	203260	-0.887673	-0.945289	5.32304	0.0315431	1
ENSG00000143603	KCNN3	3782	-0.736691	1.97841	5.31337	0.0316816	1
ENSG00000229106	NA	NA	3.10341	-1.68434	5.39199	0.0317559	1
ENSG00000125354	SEPTIN6	23157	-0.21249	6.99413	5.29197	0.0319902	1
ENSG00000183621	ZNF438	220929	-0.389894	2.34149	5.27173	0.0322853	1
ENSG00000155008	APOOL	139322	-0.21464	5.18044	5.26651	0.0323618	1
ENSG00000198393	ZNF26	7574	0.207728	3.9031	5.25666	0.032507	1
ENSG00000122507	BBS9	27241	0.446447	4.0513	5.24005	0.0327533	1
ENSG00000100197	CYP2D6	1565	-0.920552	-0.870796	5.22857	0.0329248	1
ENSG00000120289	MAGEB4	4115	4.24845	-2.32514	5.62473	0.0330742	1
ENSG00000103479	RBL2	5934	-0.22189	6.54218	5.21184	0.0331765	1
ENSG00000013441	CLK1	1195	0.584742	6.59262	5.22278	0.0334	1
ENSG00000261596	NA	NA	-0.691708	1.174	5.1939	0.0334488	1
ENSG00000187240	DYNC2H1	79659	-0.269192	4.4958	5.18809	0.0335375	1
ENSG00000165410	CFL2	1073	-0.209046	4.44114	5.18749	0.0335468	1
ENSG00000082641	NFE2L1	4779	0.197916	7.39709	5.1691	0.0338295	1
ENSG00000188816	HMX2	3167	-0.836088	0.67149	5.29527	0.0338498	1
ENSG00000177335	C8orf31	286122	0.757325	0.386174	5.16599	0.0338776	1
ENSG00000246526	LINC02481	339988	-1.40064	-1.99057	5.16168	0.0339443	1
ENSG00000238057	ZEB2-AS1	100303491	-3.19114	-1.25931	5.28419	0.0340144	1
ENSG00000148655	LRMDA	83938	-0.523612	2.24065	5.14303	0.0342747	1
ENSG00000122642	FKBP9	11328	-0.25388	4.47012	5.11503	0.0346764	1
ENSG00000204435	CSNK2B	1460	0.375803	2.37302	5.10623	0.0348166	1
ENSG00000232713	NA	NA	-0.963431	-0.656772	5.10302	0.0348678	1
ENSG00000166153	DEPDC4	120863	-0.380229	1.80149	5.10252	0.0348758	1
ENSG00000137100	DCTN3	11258	-0.273347	4.13908	5.0993	0.0349274	1
ENSG00000130948	HSD17B3	3293	2.55741	-2.2367	5.22223	0.0349513	1
ENSG00000263884	NA	NA	0.829895	-0.972422	5.09607	0.0349792	1
ENSG00000187140	FOXD3	27022	0.620608	1.06158	6.55871	0.0350556	1
ENSG00000150281	CTF1	1489	0.783544	0.601278	5.08668	0.0351302	1
ENSG00000095370	SH2D3C	10044	0.41453	4.57121	5.08654	0.0351325	1
ENSG00000092067	CEBPE	1053	3.08784	-1.27732	5.14608	0.0354185	1
ENSG00000118217	ATF6	22926	-0.181082	7.01394	5.05982	0.0355662	1
ENSG00000117280	RAB29	8934	-0.243295	5.54365	5.05881	0.0355826	1
ENSG00000228541	NA	NA	2.97735	0.288969	5.12934	0.0356849	1
ENSG00000176510	OR10AC1	392133	-3.68265	1.95065	5.28422	0.0357179	1
ENSG00000163319	MRPS18C	51023	0.382367	2.43251	5.03728	0.0359368	1
ENSG00000257074	NA	NA	-0.586109	-0.054143	5.02595	0.0361248	1
ENSG00000242607	RPS3AP34	100271260	1.09075	-0.677951	5.02484	0.0361432	1
ENSG00000268650	LOC102725254	102725254	1.48208	-1.60415	5.02303	0.0361734	1
ENSG00000127483	HP1BP3	50809	-0.130367	7.99476	5.02062	0.0362135	1
ENSG00000148339	SLC25A25	114789	0.261522	3.55877	5.0192	0.0362373	1
ENSG00000103544	VPS35L	57020	-0.162547	6.56527	5.0182	0.0362539	1
ENSG00000259172	NA	NA	-0.86335	1.59702	5.01072	0.0363791	1
ENSG00000178974	FBXO34	55030	-0.137346	5.23985	5.0048	0.0364786	1
ENSG00000107438	PDLIM1	9124	0.287282	8.1333	5.00407	0.0364908	1
ENSG00000259577	NA	NA	-0.694628	0.307123	4.99041	0.0367215	1
ENSG00000136122	BORA	79866	-0.251002	3.91599	4.9863	0.0367913	1
ENSG00000147548	NSD3	54904	-0.14775	6.89705	4.98502	0.036813	1
ENSG00000171700	RGS19	10287	-0.245022	5.59019	4.98199	0.0368645	1
ENSG00000183134	PTGDR2	11251	-1.17744	3.75552	4.97972	0.0369031	1
ENSG00000123572	NRK	203447	1.38821	1.09575	5.11568	0.0369122	1
ENSG00000213280	RPS10P15	654029	0.691046	-0.572288	4.97912	0.0369135	1
ENSG00000238266	LINC00707	100507127	1.47123	-2.47945	5.20532	0.0369382	1
ENSG00000100697	DICER1	23405	-0.154909	7.99402	4.97272	0.0370228	1
ENSG00000237781	NA	NA	1.67489	-0.86031	4.9709	0.0370538	1
ENSG00000120071	KANSL1	284058	-0.153683	6.16432	4.96333	0.0371838	1
ENSG00000183346	CABCOCO1	219621	-1.7126	0.989601	5.18568	0.0372494	1
ENSG00000108443	RPS6KB1	6198	-0.153735	5.98168	4.95363	0.037351	1
ENSG00000247626	MARS2	92935	-0.211559	4.34593	4.95177	0.0373831	1
ENSG00000111713	GYS2	2998	-1.56323	-0.52915	4.95007	0.0374124	1
ENSG00000168803	ADAL	161823	-0.191407	4.47193	4.94703	0.0374651	1
ENSG00000101846	STS	412	0.279008	3.18755	4.93961	0.037594	1
ENSG00000258678	LINC02317	101930294	2.91841	-1.35654	5.30184	0.0376788	1
ENSG00000246877	NA	NA	-0.950579	-1.27904	4.92661	0.0378211	1
ENSG00000066336	SPI1	6688	-1.07272	7.29849	5.14318	0.0382393	1
ENSG00000224505	NA	NA	-1.37823	-0.667284	4.89652	0.0383526	1
ENSG00000101596	SMCHD1	23347	-0.132638	7.45582	4.89529	0.0383744	1
ENSG00000267424	NA	NA	-1.0995	-2.35139	6.25056	0.0384534	1
ENSG00000235482	NA	NA	2.61448	-1.75728	5.00289	0.0385144	1
ENSG00000277749	NA	NA	-1.42286	-0.713397	4.88134	0.0386239	1
ENSG00000131379	C3orf20	84077	-1.11938	1.64795	4.87774	0.0386886	1
ENSG00000272325	NUDT3	11165	-0.498724	1.1647	4.87198	0.0387922	1
ENSG00000144655	CSRNP1	64651	0.33641	4.72617	4.87112	0.0388077	1
ENSG00000169245	CXCL10	3627	-4.38516	1.84174	4.88538	0.039063	1
ENSG00000108819	PPP1R9B	84687	-0.166539	6.78306	4.84915	0.0392064	1
ENSG00000186017	ZNF566	84924	0.372876	3.84927	4.84823	0.0392233	1
ENSG00000235169	SMIM1	388588	0.718628	2.09625	4.83645	0.0394391	1
ENSG00000136485	DCAF7	10238	-0.155751	8.09534	4.83577	0.0394516	1
ENSG00000148814	LRRC27	80313	-0.3976	2.12246	4.82874	0.0395811	1
ENSG00000198093	ZNF649	65251	0.223412	5.03052	4.824	0.0396685	1
ENSG00000021826	CPS1	1373	-0.542883	4.28754	4.82811	0.0396771	1
ENSG00000255320	NA	NA	-0.80324	0.345484	4.82274	0.0396919	1
ENSG00000108506	INTS2	57508	-0.136076	5.88149	4.82186	0.0397082	1
ENSG00000125107	CNOT1	23019	-0.13879	8.97537	4.81661	0.0398055	1
ENSG00000102554	KLF5	688	0.743285	0.720859	4.81539	0.0398282	1
ENSG00000227070	NA	NA	3.35111	-1.13507	4.87304	0.0400615	1
ENSG00000167799	NUDT8	254552	0.600392	0.578343	4.79905	0.0401332	1
ENSG00000197061	H4C3	8364	-0.695342	0.725634	4.79252	0.0402558	1
ENSG00000180871	CXCR2	3579	0.86277	5.234	4.80903	0.040414	1
ENSG00000204420	MPIG6B	80739	0.672791	8.08277	4.78065	0.0404797	1
ENSG00000158050	DUSP2	1844	0.545286	1.07289	4.77492	0.0405884	1
ENSG00000145675	PIK3R1	5295	-0.267813	7.54151	4.76594	0.0407591	1
ENSG00000121644	DESI2	51029	0.16033	6.91605	4.76443	0.040788	1
ENSG00000102096	PIM2	11040	0.274998	6.41613	4.7551	0.0409666	1
ENSG00000232818	RPS2P32	256355	0.735525	0.10544	4.75502	0.0409681	1
ENSG00000188994	ZNF292	23036	0.201435	6.65451	4.75438	0.0409804	1
ENSG00000175575	PAAF1	80227	-0.222099	4.80898	4.75153	0.0410351	1
ENSG00000006210	CX3CL1	6376	1.19553	-0.785071	4.81541	0.0411283	1
ENSG00000135205	CCDC146	57639	-0.454586	2.30858	4.7463	0.0411358	1
ENSG00000134571	MYBPC3	4607	1.73892	-0.987829	4.74094	0.0412391	1
ENSG00000137815	RTF1	23168	-0.14489	7.1735	4.73242	0.0414043	1
ENSG00000075884	ARHGAP15	55843	-1.24615	4.00603	4.74309	0.0414548	1
ENSG00000276600	RAB7B	338382	2.27769	4.16144	4.7535	0.0415198	1
ENSG00000137494	ANKRD42	338699	-0.289767	3.49687	4.71894	0.041667	1
ENSG00000068903	SIRT2	22933	-0.195961	4.69478	4.69397	0.0421585	1
ENSG00000100276	RASL10A	10633	-1.09352	0.14814	4.692	0.0421975	1
ENSG00000168765	GSTM4	2948	-0.269985	4.14229	4.68704	0.0422962	1
ENSG00000260698	NA	NA	1.40884	-1.90506	4.68347	0.0423673	1
ENSG00000196712	NF1	4763	-0.181784	7.14559	4.67344	0.0425677	1
ENSG00000004846	ABCB5	340273	-1.85208	-1.43683	4.98156	0.0425705	1
ENSG00000164331	ANKRA2	57763	-0.230785	4.05089	4.67041	0.0426285	1
ENSG00000135766	EGLN1	54583	-0.273987	5.81302	4.66485	0.0427402	1
ENSG00000099284	MACROH2A2	55506	-0.313398	5.09123	4.66343	0.0427688	1
ENSG00000227388	NA	NA	-0.73838	-0.489405	4.66172	0.0428032	1
ENSG00000237980	NA	NA	-1.84799	-2.20578	4.62448	0.0435616	1
ENSG00000116044	NFE2L2	4780	0.169671	6.51411	4.62129	0.0436272	1
ENSG00000167914	GSDMA	284110	1.72272	-0.379744	4.61827	0.0436896	1
ENSG00000032219	ARID4A	5926	-0.166386	5.96144	4.61711	0.0437134	1
ENSG00000014123	UFL1	23376	-0.154871	6.27423	4.61244	0.04381	1
ENSG00000283236	NA	NA	0.662567	-0.128726	4.60456	0.0439735	1
ENSG00000164889	SLC4A2	6522	0.220583	5.25245	4.59439	0.0441856	1
ENSG00000104879	CKM	1158	-1.19251	0.543821	4.59187	0.0442382	1
ENSG00000227615	NA	NA	0.423822	2.04465	4.58806	0.0443182	1
ENSG00000121957	GPSM2	29899	-0.370768	4.024	4.58069	0.0444729	1
ENSG00000166783	MARF1	9665	-0.158945	6.32619	4.57316	0.0446318	1
ENSG00000173926	MARCHF3	115123	0.365407	3.40505	4.56869	0.0447266	1
ENSG00000262370	NA	NA	0.694577	2.31809	4.56478	0.0448096	1
ENSG00000125898	FAM110A	83541	-0.381661	4.58175	4.56159	0.0448774	1
ENSG00000108839	ALOX12	239	-0.527529	4.76116	4.55948	0.0449266	1
ENSG00000238222	NA	NA	1.00535	-2.7509	4.65379	0.0450812	1
ENSG00000234231	ANAPC1P4	730268	-1.07179	1.32185	4.54795	0.0451685	1
ENSG00000166912	MTMR10	54893	0.154588	6.1542	4.54326	0.0452693	1
ENSG00000281490	NA	NA	0.522504	1.81736	4.53724	0.0453989	1
ENSG00000226015	CCT8P1	644131	-0.429736	0.24577	4.52791	0.0456005	1
ENSG00000122641	INHBA	3624	1.23424	0.919293	4.52295	0.0458262	1
ENSG00000047634	SCML1	6322	-0.275104	4.58605	4.51691	0.0458396	1
ENSG00000111145	ELK3	2004	-0.239239	6.04206	4.51292	0.0459265	1
ENSG00000184056	VPS33B	26276	-0.177977	4.45089	4.51051	0.0459792	1
ENSG00000197329	PELI1	57162	0.294073	6.31454	4.50833	0.046027	1
ENSG00000066855	MTFR1	9650	-0.156451	5.2344	4.50594	0.0460792	1
ENSG00000166828	SCNN1G	6340	0.869608	-0.616418	4.87486	0.0464622	1
ENSG00000197301	HMGA2-AS1	100129940	1.02499	-1.36135	4.58661	0.0464881	1
ENSG00000182923	CEP63	80254	-0.134878	5.23647	4.48379	0.0465678	1
ENSG00000139318	DUSP6	1848	-0.389123	6.53951	4.48768	0.0465684	1
ENSG00000243544	RN7SL172P	106480967	3.37531	-2.07738	4.54352	0.0466201	1
ENSG00000101076	HNF4A	3172	-2.12837	-0.882724	4.66036	0.046824	1
ENSG00000113851	CRBN	51185	-0.140614	5.11316	4.46179	0.047059	1
ENSG00000149489	ROM1	6094	-0.822997	-0.428116	4.45266	0.0472645	1
ENSG00000235354	NA	NA	0.681271	-1.41451	4.44859	0.0473564	1
ENSG00000168264	IRF2BP2	359948	0.220364	6.79904	4.44768	0.047377	1
ENSG00000196118	CCDC189	90835	-1.39743	-0.889036	4.43427	0.0476816	1
ENSG00000250616	NA	NA	-1.3041	0.923198	4.44084	0.0477478	1
ENSG00000111252	SH2B3	10019	0.248035	8.06733	4.42884	0.0478055	1
ENSG00000230839	NA	NA	-1.75682	-1.2883	4.42551	0.0478816	1
ENSG00000230177	NA	NA	0.564541	0.211445	4.42339	0.0479304	1
ENSG00000138768	USO1	8615	0.173514	7.87335	4.42153	0.0479729	1
ENSG00000227372	TP73-AS1	57212	-0.171201	4.61152	4.40901	0.0482614	1
ENSG00000243498	NA	NA	0.769967	-1.54481	4.40536	0.0483458	1
ENSG00000174944	P2RY14	9934	3.02741	0.275536	4.40094	0.0484616	1
ENSG00000168505	GBX2	2637	-1.41186	-1.40956	4.5829	0.0484658	1
ENSG00000146094	DOK3	79930	0.377877	6.0319	4.39984	0.0484739	1
ENSG00000109272	PF4V1	5197	5.50454	4.0776	4.739	0.0489079	1
ENSG00000228420	NA	NA	1.87267	0.323714	4.37696	0.0490085	1
ENSG00000283064	NA	NA	-1.634	-2.17668	4.36781	0.0492243	1
ENSG00000247596	TWF2	11344	0.297367	4.96804	4.3599	0.0494116	1
ENSG00000222022	NA	NA	-3.18396	-1.06991	4.52634	0.0497071	1
ENSG00000004897	CDC27	996	-0.135512	7.17664	4.34453	0.0497781	1
ENSG00000185100	ADSS1	122622	-0.364986	3.14123	4.34355	0.0498017	1
ENSG00000095627	TDRD1	56165	1.24017	-2.57438	4.51811	0.0498909	1
ENSG00000188820	CALHM6	441168	-1.7255	1.6123	4.33304	0.0502202	1
ENSG00000213741	RPS29	6235	0.264662	6.9724	4.32507	0.0502464	1
ENSG00000135114	OASL	8638	-3.42065	2.36473	4.34778	0.050256	1
ENSG00000133083	DCLK1	9201	0.551444	4.27053	4.32871	0.0502688	1
ENSG00000164796	CSMD3	114788	1.44784	-0.921851	4.41704	0.0502695	1
ENSG00000283945	LINC00032	158035	-0.737578	-1.48254	4.31586	0.0504699	1
ENSG00000270021	NA	NA	-1.76445	-0.945136	4.31363	0.0505241	1
ENSG00000111911	HINT3	135114	-0.216116	5.31279	4.31196	0.0505649	1
ENSG00000273680	NA	NA	0.726434	-0.965804	4.30568	0.0507182	1
ENSG00000115085	ZAP70	7535	2.14051	-2.1194	4.3023	0.0508008	1
ENSG00000164161	HHIP	64399	1.8664	-0.431279	4.31782	0.0508071	1
ENSG00000172965	MIR4435-2HG	541471	0.586011	4.9106	4.29092	0.0510851	1
ENSG00000140382	HMG20A	10363	-0.151401	6.23037	4.28847	0.051141	1
ENSG00000143437	ARNT	405	-0.134264	6.30462	4.28442	0.0512411	1
ENSG00000182670	TTC3	7267	-0.236797	7.58947	4.27906	0.0513739	1
ENSG00000230526	NA	NA	-2.33701	-0.994775	4.27889	0.051378	1
ENSG00000074621	SLC24A1	9187	-0.215985	3.82925	4.2756	0.0514599	1
ENSG00000118997	DNAH7	56171	-0.972102	-1.3664	4.2753	0.0514672	1
ENSG00000226284	NA	NA	1.06519	-1.41402	4.27499	0.0514749	1
ENSG00000130695	CEP85	64793	-0.198618	5.61428	4.27072	0.0515813	1
ENSG00000213036	NA	NA	-0.742891	-1.20432	4.26699	0.0516745	1
ENSG00000215302	NA	NA	0.745998	1.25595	4.25928	0.0518675	1
ENSG00000269388	NA	NA	-1.18123	-0.990653	4.25074	0.0520822	1
ENSG00000253522	MIR3142HG	107075116	1.54234	2.31325	4.25027	0.0521568	1
ENSG00000103540	CCP110	9738	-0.223037	5.54208	4.24699	0.0521769	1
ENSG00000168631	MUCL3	135656	0.810761	-2.13264	5.28713	0.0522201	1
ENSG00000101473	ACOT8	10005	0.26667	3.18441	4.24518	0.0522225	1
ENSG00000179743	FLJ37453	729614	0.327197	1.94025	4.24102	0.0523279	1
ENSG00000138398	PPIG	9360	-0.130198	7.98503	4.23434	0.0524974	1
ENSG00000188536	HBA2	3040	3.93244	1.40951	4.35177	0.0528837	1
ENSG00000230074	NA	NA	-0.493609	0.905672	4.21827	0.0529081	1
ENSG00000280707	HPAT5	112590798	0.351182	3.02972	5.24699	0.0529221	1
ENSG00000281883	NA	NA	3.32413	-0.194506	4.2564	0.0533535	1
ENSG00000136169	SETDB2	83852	-0.234507	5.23177	4.19892	0.0534074	1
ENSG00000197020	ZNF100	163227	0.265924	5.35902	4.19206	0.0535857	1
ENSG00000171552	BCL2L1	598	0.371157	7.57696	4.19437	0.0536115	1
ENSG00000162441	LZIC	84328	-0.165806	5.64859	4.18963	0.0536489	1
ENSG00000260101	LOC101927402	101927402	0.967916	1.05092	6.32946	0.0536743	1
ENSG00000279199	NA	NA	1.1807	-2.13768	4.18425	0.0537895	1
ENSG00000204610	TRIM15	89870	0.553604	1.40571	4.33998	0.0540683	1
ENSG00000156384	SFR1	119392	-0.242853	3.2695	4.16329	0.0543409	1
ENSG00000258136	LOC101929162	101929162	-0.79173	-1.4065	4.1506	0.0546777	1
ENSG00000167077	MEI1	150365	1.23373	-1.40353	4.14983	0.0546984	1
ENSG00000117400	MPL	4352	-0.678044	5.11288	6.59166	0.0548242	1
ENSG00000073282	TP63	8626	2.06869	-1.39346	4.2293	0.0548776	1
ENSG00000198774	RASSF9	9182	0.984187	-0.965367	4.19662	0.0548923	1
ENSG00000170759	KIF5B	3799	-0.130032	8.62875	4.14236	0.054898	1
ENSG00000183458	PKD1P3	339039	0.474996	0.332653	4.14185	0.0549115	1
ENSG00000012211	PRICKLE3	4007	-0.260629	3.3991	4.14091	0.0549367	1
ENSG00000186496	ZNF396	252884	-0.437268	1.86673	4.13799	0.055015	1
ENSG00000165996	HACD1	9200	0.383183	3.16667	4.13773	0.055022	1
ENSG00000223309	RNU6-722P	106481407	-0.668578	-1.31506	4.1362	0.0550632	1
ENSG00000229419	RALGAPA1P1	26134	-0.320779	1.53654	4.13545	0.0550833	1
ENSG00000258289	CHURC1	91612	-0.164747	6.27022	4.13258	0.0551603	1
ENSG00000131779	PEX11B	8799	-0.226713	4.10816	4.1243	0.0553837	1
ENSG00000143970	ASXL2	55252	-0.228458	7.25765	4.12357	0.0554035	1
ENSG00000257335	MGAM	8972	1.57781	2.77298	4.13838	0.0555149	1
ENSG00000182141	ZNF708	7562	0.196991	5.22322	4.11861	0.0555378	1
ENSG00000215271	HOMEZ	57594	-0.393491	4.90404	4.1162	0.0556034	1
ENSG00000143033	MTF2	22823	-0.127399	7.01662	4.11455	0.0556482	1
ENSG00000163125	RPRD2	23248	-0.110982	6.71794	4.1117	0.0557255	1
ENSG00000184923	NUTM2A	728118	1.31992	-1.57426	4.73663	0.0558732	1
ENSG00000198517	MAFK	7975	0.280808	3.19026	4.10396	0.055937	1
ENSG00000278206	NA	NA	-1.13112	-1.52542	4.10362	0.0559462	1
ENSG00000139323	POC1B	282809	-0.267045	5.37719	4.10101	0.0560178	1
ENSG00000236493	NA	NA	-0.860805	-1.61282	4.10083	0.0560224	1
ENSG00000159248	GJD2	57369	1.35991	-2.51287	4.26074	0.0560571	1
ENSG00000132376	INPP5K	51763	0.224899	4.06003	4.09402	0.0562095	1
ENSG00000057657	PRDM1	639	0.735384	5.20489	4.10502	0.0562824	1
ENSG00000168575	SLC20A2	6575	0.164584	5.31642	4.0911	0.0562899	1
ENSG00000257261	NA	NA	-0.426378	1.26334	4.08952	0.0563333	1
ENSG00000157778	PSMG3	84262	0.211964	4.12269	4.08885	0.0563519	1
ENSG00000106479	ZNF862	643641	-0.363213	2.89973	4.08387	0.0564894	1
ENSG00000136536	MARCHF7	64844	-0.127087	7.40036	4.07985	0.0566007	1
ENSG00000183666	GUSBP1	728411	-0.331881	2.19402	4.07612	0.0567042	1
ENSG00000277481	PKD1L3	342372	-1.53118	-0.262438	4.07436	0.0567532	1
ENSG00000054356	PTPRN	5798	0.840131	0.342378	4.06801	0.0569301	1
ENSG00000274487	NPEPPSP1	440434	-0.55591	-0.0800337	4.06752	0.0569436	1
ENSG00000181026	AEN	64782	0.177813	5.84851	4.0652	0.0570084	1
ENSG00000118518	RNF146	81847	0.19156	5.49729	4.06518	0.0570092	1
ENSG00000074696	HACD3	51495	-0.138254	7.6032	4.06067	0.0571351	1
ENSG00000178386	ZNF223	7766	-0.515771	0.304071	4.06031	0.0571454	1
ENSG00000228606	LOC100287049	100287049	0.944837	-1.11327	4.05948	0.0571687	1
ENSG00000232082	RPS6KA2-IT1	100874353	1.22053	-2.56877	4.14158	0.057197	1
ENSG00000198553	KCNRG	283518	-1.2688	-1.85522	4.05688	0.0572416	1
ENSG00000185753	CXorf38	159013	-0.163902	6.05374	4.05686	0.0572422	1
ENSG00000137203	TFAP2A	7020	1.17187	-0.241529	4.05682	0.0572431	1
ENSG00000252448	NA	NA	2.38266	-1.03054	4.05419	0.0573172	1
ENSG00000223509	NA	NA	0.420693	2.73791	4.0496	0.0574463	1
ENSG00000111644	ACRBP	84519	-0.469847	4.42964	4.04732	0.0575109	1
ENSG00000127957	PMS2P3	5387	-0.316175	1.47003	4.0461	0.0575451	1
ENSG00000170340	B3GNT2	10678	0.193143	6.35563	4.0417	0.0576697	1
ENSG00000112419	PHACTR2	9749	0.359719	6.53733	4.04144	0.0577245	1
ENSG00000133997	MED6	10001	-0.163842	4.6519	4.03589	0.0578344	1
ENSG00000024526	DEPDC1	55635	-0.231253	5.59218	4.02715	0.0580834	1
ENSG00000167800	TBX10	347853	1.17594	-1.27132	4.02666	0.0580973	1
ENSG00000136541	ERMN	57471	0.654259	-0.2012	4.02491	0.0581474	1
ENSG00000008256	CYTH3	9265	-0.210935	5.40049	4.02374	0.0581807	1
ENSG00000137193	PIM1	5292	0.308385	7.18282	4.02332	0.0581928	1
ENSG00000268996	MAN1B1-DT	100289341	-0.469598	0.347501	4.01657	0.0583865	1
ENSG00000171574	ZNF584	201514	-0.300708	2.49573	4.0143	0.0584518	1
ENSG00000136783	NIPSNAP3A	25934	-0.146677	5.73396	4.01349	0.0584749	1
ENSG00000196754	S100A2	6273	2.1431	-2.01021	4.0111	0.0585436	1
ENSG00000158874	APOA2	336	2.5211	0.895849	4.01166	0.058592	1
ENSG00000182325	FBXL6	26233	0.379657	1.96948	4.00765	0.0586432	1
ENSG00000283573	NA	NA	2.67152	-0.615061	4.24353	0.0590868	1
ENSG00000119917	IFIT3	3437	-1.81675	6.82219	4.00971	0.0591656	1
ENSG00000083544	TDRD3	81550	-0.197691	4.50081	3.98836	0.0592031	1
ENSG00000164284	GRPEL2	134266	0.267783	5.73327	3.987	0.0592427	1
ENSG00000123610	TNFAIP6	7130	1.33721	-1.83345	3.98484	0.0593061	1
ENSG00000274750	H3C6	8353	4.08156	-2.24784	4.02334	0.0596503	1
ENSG00000185250	PPIL6	285755	-0.588765	-0.101391	3.97144	0.0596992	1
ENSG00000196431	CRYBA4	1413	-0.828196	0.296414	3.97015	0.0597374	1
ENSG00000153936	HS2ST1	9653	-0.155889	6.21933	3.96294	0.0599504	1
ENSG00000240489	NA	NA	0.314363	1.37908	3.96257	0.0599614	1
ENSG00000128694	OSGEPL1	64172	-0.250929	3.49233	3.96063	0.0600189	1
ENSG00000102760	RGCC	28984	1.37082	2.12546	3.9598	0.0600433	1
ENSG00000130202	NECTIN2	5819	0.15005	6.43496	3.95879	0.0600735	1
ENSG00000256713	PGA5	5222	1.15751	1.38162	3.95814	0.0600926	1
ENSG00000196437	ZNF569	148266	-0.262637	3.92194	3.9571	0.0601236	1
ENSG00000065613	SLK	9748	-0.144826	7.36577	3.95478	0.0601925	1
ENSG00000172732	MUS81	80198	0.185044	4.06085	3.95204	0.0602741	1
ENSG00000087237	CETP	1071	-1.83891	2.24833	4.39224	0.0603461	1
ENSG00000215915	ATAD3C	219293	0.693521	-0.430847	3.94504	0.0604831	1
ENSG00000187790	FANCM	57697	-0.175503	4.5381	3.94191	0.0605768	1
ENSG00000272861	NA	NA	-1.77813	-2.11192	3.94183	0.0605791	1
ENSG00000180011	ZADH2	284273	-0.23558	4.90368	3.94097	0.0606048	1
ENSG00000204352	C9orf129	445577	1.09932	-2.7327	4.09103	0.060612	1
ENSG00000031698	SARS1	6301	0.151485	6.91701	3.93755	0.0607075	1
ENSG00000187634	SAMD11	148398	1.29682	-1.74777	3.93604	0.0607529	1
ENSG00000187944	C2orf66	401027	-2.20276	-1.81951	3.98456	0.060779	1
ENSG00000133519	NA	NA	-0.59021	1.56584	4.0794	0.06094	1
ENSG00000172469	MANEA	79694	-0.144931	5.40634	3.92962	0.0609463	1
ENSG00000163428	LRRC58	116064	-0.125745	7.00399	3.92936	0.0609542	1
ENSG00000162594	IL23R	149233	2.66502	-1.56385	3.97565	0.0610419	1
ENSG00000164405	UQCRQ	27089	0.299037	3.63379	3.9205	0.0612221	1
ENSG00000177853	ZNF518A	9849	-0.185411	6.75773	3.91897	0.0612685	1
ENSG00000178226	PRSS36	146547	-0.490609	1.99696	3.91669	0.0613378	1
ENSG00000103335	PIEZO1	9780	0.194081	6.60665	3.91503	0.0613882	1
ENSG00000107341	UBE2R2	54926	-0.137845	6.94872	3.91457	0.0614022	1
ENSG00000197372	ZNF675	171392	0.199942	4.81704	3.91254	0.0614639	1
ENSG00000163297	ANTXR2	118429	-0.308636	4.48623	3.91088	0.0615145	1
ENSG00000116198	CEP104	9731	-0.201271	5.32045	3.90495	0.0616957	1
ENSG00000227632	NA	NA	-0.663327	-1.15683	3.89916	0.0618733	1
ENSG00000237892	NA	NA	1.36647	-1.43127	3.89914	0.0618738	1
ENSG00000112195	TREML2	79865	0.987459	4.68432	3.8982	0.0619026	1
ENSG00000129194	SOX15	6665	0.675827	1.09179	3.89624	0.0619629	1
ENSG00000262180	NA	NA	-0.902367	-0.804332	3.8958	0.0619765	1
ENSG00000131943	C19orf12	83636	-0.191003	4.09633	3.89267	0.0620728	1
ENSG00000236494	NA	NA	2.33104	-1.4897	3.96086	0.0623429	1
ENSG00000075975	MKRN2	23609	-0.119899	5.09752	3.88287	0.0623756	1
ENSG00000167208	SNX20	124460	-3.85886	5.55095	3.97694	0.062555	1
ENSG00000145780	FEM1C	56929	0.232023	5.71088	3.87289	0.0626858	1
ENSG00000100154	TTC28	23331	-0.281258	4.03345	3.87197	0.0627144	1
ENSG00000152518	ZFP36L2	678	0.402395	8.01539	3.8772	0.0627843	1
ENSG00000111335	OAS2	4939	-3.21052	6.15222	3.88725	0.0628307	1
ENSG00000126870	DYNC2I1	55112	-0.185557	4.06728	3.86496	0.0629334	1
ENSG00000147883	CDKN2B	1030	1.06373	1.9668	3.86008	0.0630864	1
ENSG00000143632	ACTA1	58	0.905774	-0.607364	3.84926	0.0634268	1
ENSG00000175105	ZNF654	55279	-0.203634	5.05475	3.84523	0.0635543	1
ENSG00000226380	NA	NA	1.49222	-1.95117	3.84354	0.063608	1
ENSG00000261526	NA	NA	-0.639581	0.112114	3.83376	0.0639188	1
ENSG00000122033	MTIF3	219402	-0.196219	4.47304	3.83031	0.0640287	1
ENSG00000182183	SHISAL2A	348378	0.674756	0.779976	4.56398	0.0642759	1
ENSG00000284522	NA	NA	2.70256	-1.21318	3.86225	0.0645049	1
ENSG00000274395	NA	NA	1.6387	-1.50744	3.88741	0.0645865	1
ENSG00000161944	ASGR2	433	-2.04635	6.36552	3.82685	0.0647343	1
ENSG00000011600	TYROBP	7305	-2.50478	6.74784	6.39866	0.0649329	1
ENSG00000144827	ABHD10	55347	-0.163371	5.26321	3.80175	0.0649479	1
ENSG00000139970	RTN1	6252	-0.416194	6.05606	3.8023	0.0650294	1
ENSG00000140374	ETFA	2108	-0.188985	7.44109	3.79813	0.0650656	1
ENSG00000177556	ATOX1	475	0.16281	4.14651	3.79697	0.0651034	1
ENSG00000261461	NA	NA	0.580781	-1.33799	3.79519	0.0651614	1
ENSG00000177697	CD151	977	0.34779	4.23518	3.79247	0.06525	1
ENSG00000114125	RNF7	9616	0.138175	5.5039	3.79152	0.0652809	1
ENSG00000237037	NDUFA6-DT	100132273	-0.586807	0.204835	3.79074	0.0653066	1
ENSG00000270130	NA	NA	-3.28781	-2.18672	3.86045	0.0654334	1
ENSG00000254615	NA	NA	-0.479351	0.428676	3.77542	0.0658091	1
ENSG00000100221	JOSD1	9929	-0.155804	5.74332	3.77416	0.0658505	1
ENSG00000276070	CCL4L2	9560	-2.57924	0.67543	3.84098	0.0660532	1
ENSG00000096264	NCR2	9436	-2.44561	-1.31361	4.82479	0.0662593	1
ENSG00000230673	NA	NA	-0.550726	-0.763537	3.75552	0.0664686	1
ENSG00000144747	TMF1	7110	-0.150054	6.12922	3.75384	0.0665245	1
ENSG00000275111	ZNF2	7549	0.397742	2.75417	3.75369	0.0665297	1
ENSG00000251027	LINC01950	102467213	0.649914	-1.27103	4.57582	0.0666967	1
ENSG00000280060	NA	NA	-2.2312	-1.66211	3.74629	0.0667771	1
ENSG00000250378	LOC107986453	107986453	2.10573	-1.89673	3.88361	0.0667825	1
ENSG00000168769	TET2	54790	-0.234438	6.986	3.74472	0.0668298	1
ENSG00000159348	CYB5R1	51706	-0.153557	5.03761	3.74277	0.066895	1
ENSG00000264956	NA	NA	3.04322	0.202751	3.96381	0.0669855	1
ENSG00000243646	IL10RB	3588	-0.413404	4.74855	3.73855	0.0670369	1
ENSG00000005801	ZNF195	7748	0.153671	5.77846	3.73768	0.0670663	1
ENSG00000163131	CTSS	1520	-2.11055	7.99785	3.7527	0.0671263	1
ENSG00000157741	UBN2	254048	-0.266122	6.13508	3.73216	0.0672525	1
ENSG00000151779	NBAS	51594	-0.203703	6.571	3.72758	0.0674074	1
ENSG00000197063	MAFG	4097	0.193653	6.76002	3.71928	0.0676893	1
ENSG00000261644	NA	NA	1.19997	0.606342	5.01552	0.0678027	1
ENSG00000169136	ATF5	22809	0.424538	4.20604	3.71555	0.0678162	1
ENSG00000269890	NA	NA	0.791186	-1.403	3.7143	0.0678588	1
ENSG00000235100	NA	NA	-0.770533	-1.59365	3.7137	0.0678792	1
ENSG00000181722	ZBTB20	26137	-0.436118	1.69343	3.71235	0.0679255	1
ENSG00000157873	TNFRSF14	8764	1.04269	5.06793	5.55915	0.0679691	1
ENSG00000181135	ZNF707	286075	0.219946	2.96524	3.70969	0.0680165	1
ENSG00000255775	NA	NA	-2.81422	-2.05554	3.77932	0.0680615	1
ENSG00000276007	NA	NA	-0.578711	-0.32131	3.70277	0.0682537	1
ENSG00000145882	PCYOX1L	78991	-0.293735	5.93605	3.70217	0.0682744	1
ENSG00000115266	APC2	10297	0.782872	1.68563	3.69533	0.0685099	1
ENSG00000233806	LINC01237	101927289	0.647534	-0.464252	3.6939	0.0685594	1
ENSG00000273311	DGCR11	25786	0.372087	0.427145	3.69055	0.0686751	1
ENSG00000148773	MKI67	4288	-0.230978	8.36744	3.68848	0.0687469	1
ENSG00000260810	NA	NA	2.88105	-1.68312	3.72427	0.06903	1
ENSG00000103266	STUB1	10273	0.287471	2.50846	3.67763	0.069124	1
ENSG00000224138	NA	NA	-0.870309	-0.388635	3.71413	0.069379	1
ENSG00000250641	LY6G6F-LY6G6D	110599563	-2.41798	-0.620086	3.95871	0.069399	1
ENSG00000172831	CES2	8824	-0.167636	5.22396	3.66654	0.069512	1
ENSG00000204839	MROH6	642475	0.593932	2.46037	3.66569	0.0695418	1
ENSG00000099308	MAST3	23031	-0.257636	5.24235	3.6654	0.0695521	1
ENSG00000041988	THAP3	90326	-0.258752	2.58023	3.6635	0.0696188	1
ENSG00000184939	ZFP90	146198	-0.184696	4.94286	3.65928	0.069767	1
ENSG00000153140	CETN3	1070	-0.183615	5.27458	3.64692	0.0702045	1
ENSG00000249948	GBA3	57733	2.38237	-2.0112	3.6455	0.0702547	1
ENSG00000166166	TRMT61A	115708	0.268434	2.23459	3.64501	0.0702721	1
ENSG00000150347	ARID5B	84159	0.415303	4.75419	3.6448	0.0702795	1
ENSG00000250116	RHOQ-AS1	100506142	-0.728303	-0.867232	3.6416	0.0703933	1
ENSG00000170486	KRT72	140807	3.14768	-2.48721	3.73152	0.0706591	1
ENSG00000122223	CD244	51744	-2.42048	3.70017	5.72586	0.0706667	1
ENSG00000139160	ETFBKMT	254013	-0.35417	1.67491	3.63374	0.0706741	1
ENSG00000183597	TANGO2	128989	0.254504	3.61671	3.63279	0.0707081	1
ENSG00000107185	RGP1	9827	-0.143967	5.52103	3.63236	0.0707232	1
ENSG00000272217	NA	NA	-0.888319	-1.75048	3.63204	0.0707347	1
ENSG00000260949	NA	NA	0.833622	-1.78719	3.62799	0.0708798	1
ENSG00000282048	NA	NA	0.400935	3.8118	4.40134	0.0710206	1
ENSG00000135828	RNASEL	6041	-0.301676	4.27723	3.61837	0.0712261	1
ENSG00000164292	RHOBTB3	22836	-0.369591	6.47115	3.61094	0.0716522	1
ENSG00000198876	DCAF12	25853	-0.106512	7.11236	3.60431	0.0717357	1
ENSG00000253409	TRBV7-4	28594	2.8269	1.4139	3.72982	0.0718374	1
ENSG00000273748	NA	NA	-0.462394	1.55772	3.60013	0.071888	1
ENSG00000102886	GDPD3	79153	-0.660091	-0.440794	3.59859	0.0719443	1
ENSG00000115020	PIKFYVE	200576	-0.169754	7.6955	3.59417	0.0721056	1
ENSG00000120215	MLANA	2315	-0.706198	0.333387	3.5935	0.0721304	1
ENSG00000140386	SCAPER	49855	-0.223909	3.92533	3.59164	0.0721985	1
ENSG00000129103	SUMF2	25870	-0.118332	6.37435	3.58771	0.0723426	1
ENSG00000185247	MAGEA11	4110	3.0209	0.902397	3.79433	0.0723849	1
ENSG00000237457	NA	NA	-0.869848	-2.78137	4.34265	0.0725565	1
ENSG00000214787	MS4A4E	643680	-3.50026	0.0319106	3.64885	0.0725572	1
ENSG00000272799	NA	NA	-2.12538	-1.32435	3.57105	0.0729577	1
ENSG00000205913	SRRM2-AS1	100128788	-0.639824	0.156573	3.56854	0.073051	1
ENSG00000137601	NEK1	4750	-0.139386	5.2435	3.56844	0.0730549	1
ENSG00000280693	SH3PXD2A-AS1	100505839	-3.48938	0.610824	3.63512	0.0730912	1
ENSG00000204822	MRPL53	116540	-0.509379	0.823802	3.56605	0.0731436	1
ENSG00000196670	ZFP62	643836	-0.168515	5.07837	3.564	0.0732201	1
ENSG00000151023	ENKUR	219670	-0.870751	2.96268	3.56277	0.0732993	1
ENSG00000178802	MPI	4351	-0.217744	5.42194	3.56016	0.0733633	1
ENSG00000273145	NA	NA	-0.413797	-0.615296	3.55763	0.0734577	1
ENSG00000078699	CBFA2T2	9139	-0.199778	4.85239	3.55556	0.0735353	1
ENSG00000163803	PLB1	151056	-0.796769	4.20871	3.55857	0.0735875	1
ENSG00000127831	VIL1	7429	0.487176	2.43788	3.61905	0.0736234	1
ENSG00000154262	ABCA6	23460	2.9739	0.305373	3.59108	0.0737505	1
ENSG00000075539	FRYL	285527	-0.134247	6.87217	3.54969	0.0737552	1
ENSG00000231587	SNORD62B	692093	1.24258	-1.85021	3.5491	0.0737775	1
ENSG00000122126	OCRL	4952	-0.150612	5.69014	3.54705	0.0738547	1
ENSG00000171055	FEZ2	9637	-0.164027	5.8116	3.54295	0.0740093	1
ENSG00000176624	MEX3C	51320	0.123198	6.30345	3.53788	0.0742005	1
ENSG00000163535	SGO2	151246	-0.221692	6.1258	3.53347	0.0743677	1
ENSG00000104331	BPNT2	54928	-0.156977	7.4594	3.53288	0.0743902	1
ENSG00000116396	KCNC4	3749	-0.308069	2.63677	3.52585	0.0746574	1
ENSG00000100060	MFNG	4242	-0.308744	5.86342	3.52568	0.0746638	1
ENSG00000072135	PTPN18	26469	-0.17856	6.63116	3.52485	0.0746956	1
ENSG00000143756	FBXO28	23219	0.136802	6.33268	3.52397	0.074729	1
ENSG00000008517	IL32	9235	0.756943	-0.105597	3.52395	0.07473	1
ENSG00000213977	TAX1BP3	30851	0.595274	-0.700829	3.5238	0.0747357	1
ENSG00000273026	NA	NA	0.673653	-0.603584	3.51914	0.0749136	1
ENSG00000239670	NA	NA	2.87294	-2.18298	3.55742	0.0750022	1
ENSG00000259471	LINC01169	102723165	-2.90095	-0.557827	3.57776	0.0751411	1
ENSG00000136869	TLR4	7099	1.37933	6.35247	3.51599	0.0752853	1
ENSG00000175216	CKAP5	9793	-0.131885	8.38669	3.5085	0.0753218	1
ENSG00000214894	LINC00243	401247	-0.660667	-0.392791	3.50352	0.0755138	1
ENSG00000158553	POM121L2	94026	2.67515	-1.87695	3.59473	0.0755185	1
ENSG00000121594	CD80	941	-1.53991	0.318904	3.50331	0.075522	1
ENSG00000165879	FRAT1	10023	0.314243	3.06248	3.50044	0.0756328	1
ENSG00000283297	TEX52	101929469	1.16043	-1.39747	3.496	0.0758048	1
ENSG00000186439	TRDN	10345	0.415278	4.32988	3.49501	0.0758435	1
ENSG00000151849	CENPJ	55835	-0.190909	5.68039	3.49254	0.0759392	1
ENSG00000163946	TASOR	23272	-0.174407	7.58862	3.49209	0.0759568	1
ENSG00000266217	NA	NA	1.03727	-2.44734	3.61071	0.0760641	1
ENSG00000104375	STK3	6788	-0.18051	4.88053	3.48308	0.0763078	1
ENSG00000235328	RPL31P62	100271482	-2.31173	-1.79972	3.48084	0.0763955	1
ENSG00000156414	TDRD9	122402	2.13413	0.512997	3.47954	0.0764465	1
ENSG00000243978	RTL9	57529	-0.872792	-1.48417	3.51861	0.0764763	1
ENSG00000182264	IZUMO1	284359	0.62108	0.44723	3.47782	0.0765136	1
ENSG00000260805	NA	NA	-0.57696	-0.356008	3.47632	0.0765725	1
ENSG00000272419	NA	NA	-0.46031	-0.126123	3.47393	0.0766663	1
ENSG00000109158	GABRA4	2557	1.00911	-2.52236	4.18706	0.0768425	1
ENSG00000011295	TTC19	54902	-0.132733	6.08395	3.4621	0.077133	1
ENSG00000225889	NA	NA	0.446721	1.44646	3.46169	0.0771491	1
ENSG00000274139	NA	NA	2.86395	2.65748	3.6555	0.0771992	1
ENSG00000113240	CLK4	57396	0.282817	4.48904	3.45749	0.0773155	1
ENSG00000123080	CDKN2C	1031	-1.44066	3.19216	3.53537	0.0773185	1
ENSG00000205155	PSENEN	55851	0.409431	1.20126	3.4568	0.0773431	1
ENSG00000040487	SLC66A1	54896	0.243718	4.92236	3.45595	0.0773766	1
ENSG00000268001	CARD8-AS1	100505812	0.479634	4.23076	4.747	0.0774805	1
ENSG00000073578	SDHA	6389	-0.172054	6.51971	3.45212	0.0775287	1
ENSG00000231999	LRRC8C-DT	400761	-0.645187	0.567549	3.46112	0.077571	1
ENSG00000253214	LOC105375924	105375924	-2.32493	0.469554	3.80499	0.0778652	1
ENSG00000230555	NA	NA	0.409759	0.854729	3.43933	0.07804	1
ENSG00000178449	COX14	84987	0.317	2.56574	3.4377	0.0781055	1
ENSG00000144559	TAMM41	132001	-0.231632	3.42039	3.43112	0.07837	1
ENSG00000122707	RECK	8434	-0.200903	4.70539	3.43061	0.0783907	1
ENSG00000165556	CDX2	1045	-3.62855	-2.84587	3.66985	0.0783911	1
ENSG00000253669	NA	NA	2.17741	1.13324	3.42918	0.0784482	1
ENSG00000135373	EHF	26298	-2.54309	0.943746	3.42358	0.078692	1
ENSG00000160972	PPP1R16A	84988	0.292864	1.38401	3.42293	0.0787011	1
ENSG00000144407	PTH2R	5746	0.770236	1.30742	3.53506	0.0789019	1
ENSG00000135722	FBXL8	55336	-1.48389	-0.737941	3.41666	0.0789553	1
ENSG00000134769	DTNA	1837	0.325869	4.89711	3.41535	0.0790085	1
ENSG00000265148	TSPOAP1-AS1	100506779	0.784384	2.54037	5.21309	0.0790508	1
ENSG00000130522	JUND	3727	0.180771	6.25185	3.41366	0.0790775	1
ENSG00000101335	MYL9	10398	0.315879	5.69046	3.41225	0.0791348	1
ENSG00000182903	ZNF721	170960	0.178533	5.97576	3.40739	0.0793334	1
ENSG00000277559	NA	NA	1.58769	0.456572	3.4677	0.0793692	1
ENSG00000205356	TECPR1	25851	-0.193712	4.59102	3.40648	0.0793705	1
ENSG00000186603	HPDL	84842	0.423894	2.18596	3.40391	0.0794756	1
ENSG00000262155	LINC02175	283887	-0.666976	-0.654049	3.39591	0.0798042	1
ENSG00000128881	TTBK2	146057	-0.213224	5.03579	3.39526	0.0798308	1
ENSG00000100099	HPS4	89781	-0.156367	5.61135	3.39454	0.0798605	1
ENSG00000175544	CABP4	57010	1.131	-0.261927	3.3904	0.0800313	1
ENSG00000109445	ZNF330	27309	-0.176501	5.8407	3.38987	0.080053	1
ENSG00000102359	SRPX2	27286	3.64377	0.82909	3.42571	0.0802286	1
ENSG00000217027	NA	NA	-0.520103	-0.661387	3.38476	0.0802644	1
ENSG00000132964	CDK8	1024	-0.13688	5.13522	3.3833	0.0803251	1
ENSG00000119638	NEK9	91754	-0.106563	7.4183	3.38329	0.0803256	1
ENSG00000134548	SPX	80763	-0.490402	3.24702	3.42004	0.0803747	1
ENSG00000105808	RASA4	10156	-0.475715	0.151081	3.38149	0.0804001	1
ENSG00000129991	TNNI3	7137	-0.424223	1.96087	3.37899	0.0805039	1
ENSG00000261649	GOLGA6L7	728310	-0.744278	-1.36431	3.37731	0.0805739	1
ENSG00000185088	RPS27L	51065	0.240653	6.16451	3.37629	0.0806165	1
ENSG00000168995	SIGLEC7	27036	-2.44213	2.64081	3.4364	0.0806221	1
ENSG00000248494	NA	NA	1.04785	-1.26855	3.48948	0.0806718	1
ENSG00000115084	SLC35F5	80255	-0.16573	5.74957	3.37359	0.0807288	1
ENSG00000284052	NA	NA	0.619424	1.097	3.37247	0.0807756	1
ENSG00000101439	CST3	1471	0.192257	9.30236	3.36982	0.0808863	1
ENSG00000115423	DNAH6	1768	-0.765841	-1.45604	3.40308	0.0810688	1
ENSG00000154760	SLFN13	146857	-0.322188	5.62516	3.36393	0.081133	1
ENSG00000277879	NA	NA	-0.555274	1.4638	3.36361	0.0811462	1
ENSG00000230747	NA	NA	-1.03165	-1.53487	3.36196	0.0812157	1
ENSG00000185155	MIXL1	83881	-0.65524	-1.53796	3.47122	0.0813943	1
ENSG00000253549	NA	NA	0.588452	-0.459506	3.79858	0.0814483	1
ENSG00000135248	FAM71F1	84691	0.549549	1.94153	3.46668	0.0815748	1
ENSG00000152601	MBNL1	4154	-0.186745	8.47155	3.35085	0.0816839	1
ENSG00000128915	ICE2	79664	-0.132073	6.65747	3.34817	0.0817974	1
ENSG00000100647	SUSD6	9766	-0.201943	6.90675	3.34799	0.0818049	1
ENSG00000125457	MIF4GD	57409	-0.187968	3.75572	3.34114	0.0820955	1
ENSG00000187796	CARD9	64170	0.614021	6.09836	3.34009	0.082328	1
ENSG00000146858	ZC3HAV1L	92092	0.560318	3.85667	3.33702	0.0824073	1
ENSG00000163093	BBS5	129880	-0.515573	-0.141133	3.33114	0.0825223	1
ENSG00000258101	NA	NA	-1.09379	-0.405162	3.33088	0.0825332	1
ENSG00000108175	ZMIZ1	57178	0.180032	8.16795	3.32824	0.0826466	1
ENSG00000168899	VAMP5	10791	-0.539692	0.95548	3.32404	0.0828265	1
ENSG00000222179	RN7SKP26	106479106	-2.26747	-0.783211	4.72005	0.0828943	1
ENSG00000197959	DNM3	26052	0.529621	6.25299	3.33201	0.0830022	1
ENSG00000079257	LXN	56925	-0.363466	5.81913	3.32142	0.0830238	1
ENSG00000133812	SBF2	81846	-0.13923	5.48585	3.31925	0.0830329	1
ENSG00000258623	NA	NA	-0.772306	-1.61957	3.31473	0.0832279	1
ENSG00000144959	NCEH1	57552	-0.219165	5.35263	3.31454	0.0832361	1
ENSG00000170629	DPY19L2P2	349152	-0.780478	-1.02486	3.31144	0.0833701	1
ENSG00000196511	TPK1	27010	-0.350976	3.85379	3.31117	0.0833816	1
ENSG00000272523	LINC01023	100652853	-0.964215	-0.33351	3.31112	0.0833839	1
ENSG00000198547	C20orf203	284805	-0.846972	1.26721	3.30663	0.0835788	1
ENSG00000186088	GSAP	54103	0.511389	5.89519	3.316	0.0835985	1
ENSG00000205423	CNEP1R1	255919	0.188849	4.16093	3.30604	0.0836043	1
ENSG00000179454	KLHL28	54813	0.256766	5.07571	3.30194	0.0837829	1
ENSG00000137868	STRA6	64220	0.237872	2.69138	3.40891	0.0839175	1
ENSG00000102710	SUPT20H	55578	-0.158001	6.04082	3.2969	0.0840024	1
ENSG00000235194	PPP1R3E	90673	-0.293781	3.42623	3.29426	0.0841181	1
ENSG00000163376	KBTBD8	84541	0.272777	5.48559	3.29355	0.0841487	1
ENSG00000268362	NA	NA	0.480353	0.577817	3.28289	0.0846171	1
ENSG00000261349	NA	NA	0.683704	-1.22235	3.28216	0.0846492	1
ENSG00000125430	HS3ST3B1	9953	0.513449	3.53882	3.27775	0.0848492	1
ENSG00000185608	MRPL40	64976	0.173491	3.79378	3.27715	0.0848702	1
ENSG00000116977	LGALS8	3964	-0.124029	6.04814	3.2757	0.0849346	1
ENSG00000162645	GBP2	2634	1.61987	-0.142255	3.27219	0.08509	1
ENSG00000221164	SNORA11F	109617000	0.453899	-0.473477	3.27093	0.0851458	1
ENSG00000186056	MATN1-AS1	100129196	1.47554	-1.81777	3.26558	0.0853835	1
ENSG00000166866	MYO1A	4640	1.19247	-0.532647	3.26384	0.0854611	1
ENSG00000224614	NA	NA	-0.838603	-0.727085	3.26161	0.0855604	1
ENSG00000115935	WIPF1	7456	-0.21611	8.01071	3.24563	0.0862771	1
ENSG00000115446	UNC50	25972	-0.103385	5.0192	3.24318	0.0863875	1
ENSG00000235016	SEMA3F-AS1	100129060	-0.715396	-1.11388	3.2395	0.0865538	1
ENSG00000147421	HMBOX1	79618	-0.197675	5.0511	3.23839	0.0866039	1
ENSG00000199753	SNORD104	692227	0.719779	0.0791161	3.2377	0.0866349	1
ENSG00000222282	RNU6-584P	106479825	3.32522	-2.26152	3.27062	0.0867357	1
ENSG00000162636	FAM102B	284611	-0.167338	7.03079	3.23209	0.0868896	1
ENSG00000165025	SYK	6850	0.196251	7.96065	3.22709	0.0871169	1
ENSG00000118620	ZNF430	80264	0.157908	4.97638	3.22009	0.0874366	1
ENSG00000062725	APPBP2	10513	-0.138442	5.90362	3.21847	0.0875108	1
ENSG00000240996	NA	NA	-0.810364	-0.81845	3.2181	0.087528	1
ENSG00000106638	TBL2	26608	-0.227039	4.97131	3.21748	0.0875561	1
ENSG00000198799	LRIG2	9860	0.203119	5.28466	3.21527	0.0876577	1
ENSG00000204928	GRXCR2	643226	2.41061	-1.62698	3.31971	0.087693	1
ENSG00000154305	MIA3	375056	-0.15637	6.69262	3.21428	0.0877031	1
ENSG00000229677	RPL17P28	100270940	1.53911	-2.03888	3.21349	0.0877393	1
ENSG00000226982	CENPCP1	1061	-0.752722	-1.35058	3.21119	0.0878449	1
ENSG00000133302	SLF1	84250	-0.230368	4.83079	3.20861	0.0879637	1
ENSG00000230383	RPL6P19	646483	0.648968	-0.728314	3.20813	0.0879862	1
ENSG00000105963	ADAP1	11033	-0.483848	1.95305	3.20474	0.0881424	1
ENSG00000118939	UCHL3	7347	0.358247	0.402168	3.20463	0.0881474	1
ENSG00000110013	SIAE	54414	-0.244404	5.57663	3.20356	0.0881967	1
ENSG00000241680	RPL31P49	100129882	-0.325511	2.7636	3.19976	0.0883728	1
ENSG00000143344	RGL1	23179	0.471248	5.86631	3.20749	0.0884446	1
ENSG00000100246	DNAL4	10126	-0.238694	2.47692	3.19649	0.0885245	1
ENSG00000085719	CPNE3	8895	-0.165341	7.1492	3.19376	0.0886512	1
ENSG00000204219	TCEA3	6920	-1.39091	-2.22209	3.22657	0.0887221	1
ENSG00000197506	SLC28A3	64078	2.02886	4.00424	3.19114	0.088773	1
ENSG00000257923	CUX1	1523	-0.134189	7.08969	3.19013	0.0888205	1
ENSG00000138767	CNOT6L	246175	-0.151113	6.63521	3.18781	0.0889284	1
ENSG00000214553	LRRC37A11P	342666	-0.981145	-1.73608	3.1864	0.0889943	1
ENSG00000270562	NA	NA	-1.59477	-2.29196	3.18553	0.0890351	1
ENSG00000007047	MARK4	57787	-0.147668	5.52054	3.18474	0.0890719	1
ENSG00000228838	NA	NA	-2.83033	-2.30123	3.2386	0.089099	1
ENSG00000078304	PPP2R5C	5527	-0.109126	7.31209	3.17703	0.0894334	1
ENSG00000177189	RPS6KA3	6197	-0.215826	8.29042	3.17446	0.0895538	1
ENSG00000205795	CYS1	192668	0.968103	-1.10278	3.20752	0.0895977	1
ENSG00000101194	SLC17A9	63910	0.320978	4.05286	3.17341	0.0896033	1
ENSG00000168538	TRAPPC11	60684	-0.137007	6.56477	3.17152	0.0896926	1
ENSG00000171817	ZNF540	163255	-0.754212	-0.827957	3.16996	0.0897659	1
ENSG00000197943	PLCG2	5336	-0.24699	6.83684	3.16861	0.0898296	1
ENSG00000230487	PSMG3-AS1	114796	0.28567	3.24885	3.16541	0.0899809	1
ENSG00000109072	VTN	7448	-1.58725	0.552882	3.1637	0.0901323	1
ENSG00000126561	STAT5A	6776	-0.251738	6.3167	3.16165	0.0901589	1
ENSG00000250167	NA	NA	-1.87416	-1.53697	3.19417	0.0902174	1
ENSG00000256594	LOC374443	374443	-0.624685	0.278173	3.16035	0.0902208	1
ENSG00000137878	GCOM1	145781	1.05749	2.42239	3.16019	0.0902284	1
ENSG00000248890	HHIP-AS1	646576	1.32356	-1.98415	3.1582	0.0903231	1
ENSG00000261114	NA	NA	1.74862	0.26312	3.15276	0.0906105	1
ENSG00000129566	TEP1	7011	-0.233558	6.95216	3.14378	0.091011	1
ENSG00000109685	NSD2	7468	-0.146561	7.70405	3.14273	0.0910614	1
ENSG00000171476	HOPX	84525	-3.88916	1.69182	3.20612	0.0910749	1
ENSG00000176563	CNTD1	124817	-0.699311	-0.888902	3.13746	0.0913146	1
ENSG00000040933	INPP4A	3631	0.175945	6.14629	3.13442	0.0914613	1
ENSG00000271815	NA	NA	-0.857318	-1.08084	3.13112	0.0916204	1
ENSG00000230113	NA	NA	2.99156	-2.34195	3.15621	0.0920067	1
ENSG00000228839	PIK3IP1-DT	101929760	0.847454	-1.22126	3.12207	0.0920589	1
ENSG00000163635	ATXN7	6314	0.175008	5.79653	3.12085	0.0921185	1
ENSG00000128891	CCDC32	90416	-0.223204	2.72078	3.12032	0.0921442	1
ENSG00000102910	LONP2	83752	-0.170981	6.31281	3.12002	0.0921589	1
ENSG00000250995	NA	NA	-2.08178	-1.48179	3.11766	0.0922736	1
ENSG00000269313	MAGIX	79917	-0.515519	3.11052	3.11469	0.0924187	1
ENSG00000212541	NA	NA	-0.73123	-0.281345	3.11316	0.0924931	1
ENSG00000051341	POLQ	10721	-0.190165	5.44534	3.11068	0.0926146	1
ENSG00000213442	RPL18AP3	390354	0.232377	2.66571	3.10843	0.0927246	1
ENSG00000178977	LINC00324	284029	-0.800186	1.5918	3.10621	0.0928337	1
ENSG00000102934	PLLP	51090	-0.367618	0.708013	3.10139	0.0930704	1
ENSG00000107625	DDX50	79009	-0.126203	6.28832	3.0995	0.0931633	1
ENSG00000233016	SNHG7	84973	0.193202	4.62132	3.09613	0.0933297	1
ENSG00000100749	VRK1	7443	-0.178905	6.17291	3.09319	0.0934749	1
ENSG00000155858	LSM11	134353	-0.209185	4.23213	3.08641	0.093811	1
ENSG00000253047	NA	NA	-1.12013	-1.95369	3.08603	0.0938298	1
ENSG00000249042	NA	NA	0.353376	0.708313	3.08346	0.0939578	1
ENSG00000167378	IRGQ	126298	-0.178889	4.72631	3.08345	0.0939579	1
ENSG00000006652	IFRD1	3475	0.365779	6.58733	3.08747	0.0939908	1
ENSG00000260196	NA	NA	-0.475092	1.51462	3.0811	0.0940751	1
ENSG00000126903	SLC10A3	8273	0.253304	3.95174	3.07882	0.094189	1
ENSG00000173039	RELA	5970	-0.117651	5.518	3.07399	0.0944302	1
ENSG00000102119	EMD	2010	0.255202	5.77917	3.07388	0.094436	1
ENSG00000204397	CARD16	114769	2.98001	1.39442	3.10458	0.0945081	1
ENSG00000100034	PPM1F	9647	-0.152997	6.22947	3.07152	0.094554	1
ENSG00000095321	CRAT	1384	-0.212777	4.38706	3.06733	0.0947642	1
ENSG00000279117	NA	NA	-0.304699	5.99761	3.06672	0.0948001	1
ENSG00000116833	NR5A2	2494	0.53525	1.40039	3.11667	0.0948474	1
ENSG00000143772	ITPKB	3707	-0.280692	5.68441	3.0653	0.0948664	1
ENSG00000115365	LANCL1	10314	-0.521394	6.36746	3.07684	0.0949065	1
ENSG00000106258	CYP3A5	1577	0.558964	-0.59757	3.06323	0.0949705	1
ENSG00000009413	REV3L	5980	-0.154384	5.70782	3.06287	0.0949887	1
ENSG00000116731	PRDM2	7799	-0.140344	6.18355	3.06094	0.095086	1
ENSG00000182552	RWDD4	201965	-0.183665	3.85041	3.05658	0.0953064	1
ENSG00000248791	LOC100422687	100422687	1.54064	-0.358621	3.05554	0.0953589	1
ENSG00000187187	ZNF546	339327	-0.413501	3.2112	3.05436	0.0954186	1
ENSG00000112874	NUDT12	83594	-0.16664	4.51191	3.05365	0.0954545	1
ENSG00000232295	NA	NA	1.09355	0.371731	3.53981	0.0955184	1
ENSG00000268061	NAPA-AS1	100505681	-0.782504	-1.10117	3.04799	0.0957421	1
ENSG00000213859	KCTD11	147040	0.225161	2.72512	3.04689	0.0957979	1
ENSG00000162391	FAM151A	338094	-0.669523	-0.645201	3.04494	0.0958975	1
ENSG00000173230	GOLGB1	2804	-0.179911	7.55093	3.04423	0.0959335	1
ENSG00000254681	PKD1P5	348156	0.997765	-1.78934	3.04272	0.0960109	1
ENSG00000171503	ETFDH	2110	0.228114	4.29912	3.03581	0.096364	1
ENSG00000090674	MCOLN1	57192	0.258096	2.99583	3.03384	0.0964651	1
ENSG00000139233	LLPH	84298	0.177427	4.08517	3.03259	0.0965292	1
ENSG00000101639	CEP192	55125	-0.180065	6.21595	3.03176	0.096572	1
ENSG00000188175	HEPACAM2	253012	-2.85444	-2.53576	3.22283	0.0966444	1
ENSG00000260430	NA	NA	-2.68894	-2.49622	3.07996	0.096663	1
ENSG00000198952	SMG5	23381	0.138261	6.56931	3.02882	0.0967231	1
ENSG00000279311	NA	NA	-3.11805	-1.44698	3.07795	0.0967637	1
ENSG00000188211	NCR3LG1	374383	-0.432211	4.52219	3.02854	0.0968765	1
ENSG00000205126	ACCSL	390110	2.5877	0.150542	3.09659	0.0968807	1
ENSG00000259081	NA	NA	-1.03286	0.910037	4.59713	0.0970649	1
ENSG00000142409	ZNF787	126208	0.212205	4.52596	3.02139	0.0971063	1
ENSG00000107372	ZFAND5	7763	0.253064	8.00436	3.02133	0.0971097	1
ENSG00000119403	PHF19	26147	-0.236679	4.99539	3.02072	0.0971413	1
ENSG00000260273	NA	NA	-0.884225	-0.965	3.01696	0.0973358	1
ENSG00000232682	NA	NA	1.042	-1.52039	3.0472	0.0973823	1
ENSG00000260121	NA	NA	0.806552	1.11871	3.01602	0.0973848	1
ENSG00000147889	CDKN2A	1029	1.03584	0.462002	3.01558	0.0974073	1
ENSG00000106588	PSMA2	5683	0.229532	2.3585	3.01289	0.0975474	1
ENSG00000104133	SPG11	80208	-0.149109	6.65231	3.01151	0.0976187	1
ENSG00000149531	NA	NA	-0.240771	3.99981	3.01053	0.0976698	1
ENSG00000138821	SLC39A8	64116	0.280236	5.08798	3.00992	0.0977018	1
ENSG00000178860	MSC	9242	0.667695	-0.662105	3.10156	0.0978131	1
ENSG00000160072	ATAD3B	83858	0.235384	3.96032	3.00715	0.0978461	1
ENSG00000175155	YPEL2	388403	-0.37675	5.16179	3.00905	0.0978858	1
ENSG00000186594	MIR22HG	84981	0.4914	3.54116	3.00528	0.0979439	1
ENSG00000107614	TRDMT1	1787	0.246801	4.25862	3.00475	0.0979714	1
ENSG00000240898	RPL21P125	100129685	-0.663369	-1.11195	2.99595	0.0984327	1
ENSG00000179869	ABCA13	154664	0.898275	-1.44156	3.0423	0.0985685	1
ENSG00000126524	SBDS	51119	-0.124275	5.13312	2.99178	0.0986521	1
ENSG00000133104	SPART	23111	0.238199	6.18225	2.98907	0.098795	1
ENSG00000169607	CKAP2L	150468	-0.228896	5.41458	2.98375	0.0990762	1
ENSG00000275023	MLLT6	4302	-0.266311	6.23446	2.98081	0.0992319	1
ENSG00000228486	C2orf92	728537	-0.508714	2.06535	2.98064	0.0992409	1
ENSG00000267270	PARD6G-AS1	100130522	-0.582364	-0.795238	2.9798	0.0992854	1
ENSG00000204421	LY6G6C	80740	-1.05978	-1.38141	3.07002	0.0993889	1
ENSG00000104055	TGM5	9333	-2.33994	0.569036	3.02627	0.0993933	1
ENSG00000127377	CRYGN	155051	0.82787	-2.43177	3.51825	0.0995377	1
ENSG00000278616	NA	NA	-0.536151	-1.21834	2.97479	0.0995514	1
ENSG00000280347	NA	NA	-0.395345	2.69691	2.9738	0.0996047	1
ENSG00000234147	NA	NA	-2.03072	-1.10312	2.97252	0.0996727	1
ENSG00000182645	CCDC172	374355	0.494511	0.384784	3.5132	0.0997407	1
ENSG00000138778	CENPE	1062	-0.210432	6.75569	2.97044	0.0997838	1
ENSG00000269899	NA	NA	-1.12497	-0.501347	2.97004	0.0998052	1
ENSG00000225614	ZNF469	84627	-0.564985	3.39953	2.97063	0.09986	1
ENSG00000237152	NA	NA	0.93976	0.484381	2.96774	0.0999277	1
ENSG00000245910	SNHG6	641638	0.160741	4.88579	2.96464	0.100094	1
ENSG00000233864	NA	NA	0.205323	4.85616	2.96189	0.100241	1
ENSG00000112964	GHR	2690	-1.44237	-1.62534	3.05528	0.100325	1
ENSG00000236519	NA	NA	-0.790409	-1.96157	2.96013	0.100336	1
ENSG00000138434	ITPRID2	6744	-0.155099	7.55377	2.95969	0.100359	1
ENSG00000265749	NA	NA	0.600289	0.168484	2.95658	0.100527	1
ENSG00000198092	TMPRSS11F	389208	3.03433	0.97054	3.10352	0.10059	1
ENSG00000217624	NA	NA	-0.353815	2.39153	2.95269	0.100736	1
ENSG00000176542	USF3	205717	-0.171291	6.28826	2.95219	0.100763	1
ENSG00000167302	TEPSIN	146705	0.341688	2.89418	2.95149	0.100801	1
ENSG00000225981	NA	NA	2.38185	-1.48957	3.01824	0.100859	1
ENSG00000228974	NA	NA	-1.08082	-1.32856	2.94985	0.10089	1
ENSG00000099992	TBC1D10A	83874	0.271305	2.26622	2.94964	0.100902	1
ENSG00000151233	GXYLT1	283464	-0.147778	6.53394	2.94921	0.100924	1
ENSG00000159216	RUNX1	861	-0.663045	6.76004	2.95762	0.101043	1
ENSG00000156076	WIF1	11197	0.885784	-1.51381	3.03472	0.101189	1
ENSG00000276728	NA	NA	-0.428559	0.757711	2.94324	0.101248	1
ENSG00000183386	FHL3	2275	0.152726	5.13107	2.94081	0.10138	1
ENSG00000184185	KCNJ12	3768	-0.576274	-0.408051	2.93851	0.101505	1
ENSG00000180720	CHRM4	1132	0.894807	-2.05149	2.93713	0.10158	1
ENSG00000119684	MLH3	27030	-0.159713	4.85015	2.93575	0.101656	1
ENSG00000139921	TMX1	81542	0.161985	7.33821	2.93513	0.10169	1
ENSG00000146826	MAP11	55262	0.304149	3.60751	2.93327	0.101792	1
ENSG00000176222	ZNF404	342908	-0.588227	1.14733	2.933	0.101806	1
ENSG00000177302	TOP3A	7156	0.138817	5.51837	2.93104	0.101913	1
ENSG00000198130	HIBCH	26275	-0.164244	4.96008	2.92856	0.102049	1
ENSG00000112078	KCTD20	222658	-0.199133	8.32097	2.92532	0.102227	1
ENSG00000246575	NA	NA	-0.832114	0.219028	2.92478	0.102256	1
ENSG00000243477	NAA80	24142	-0.2941	2.84396	2.92413	0.102292	1
ENSG00000198420	TCAF1	9747	-0.191203	4.88448	2.92359	0.102322	1
ENSG00000144320	LNPK	80856	-0.147178	5.51235	2.92271	0.10237	1
ENSG00000236896	NA	NA	1.60603	-1.86321	2.92013	0.102512	1
ENSG00000231925	TAPBP	6892	-0.140263	7.07258	2.91789	0.102636	1
ENSG00000172081	MOB3A	126308	-0.247304	6.34351	2.91758	0.102653	1
ENSG00000058063	ATP11B	23200	-0.112021	7.00549	2.91434	0.102832	1
ENSG00000163472	TMEM79	84283	-0.372103	1.43093	2.91119	0.103006	1
ENSG00000230330	NA	NA	-0.35133	2.20574	2.91001	0.103072	1
ENSG00000280195	NA	NA	0.70052	-0.948977	2.90954	0.103098	1
ENSG00000272933	NA	NA	-0.271002	3.01734	2.90942	0.103104	1
ENSG00000120885	CLU	1191	0.248692	6.25723	2.90861	0.103149	1
ENSG00000277301	LOC101929698	101929698	-2.38726	-2.20344	2.95458	0.103182	1
ENSG00000174403	NA	NA	0.893494	0.14374	2.93599	0.103252	1
ENSG00000163605	PPP4R2	151987	0.116626	7.21293	2.90656	0.103263	1
ENSG00000134109	EDEM1	9695	-0.150701	6.98742	2.90651	0.103266	1
ENSG00000113597	TRAPPC13	80006	0.166144	4.68193	2.90617	0.103285	1
ENSG00000187792	ZNF70	7621	-0.229032	3.16557	2.90419	0.103395	1
ENSG00000101109	STK4	6789	-0.129592	8.07398	2.8978	0.103752	1
ENSG00000156875	MFSD14A	64645	0.40345	0.812794	2.89737	0.103775	1
ENSG00000210196	NA	NA	0.249178	6.96425	2.89476	0.103922	1
ENSG00000129003	VPS13C	54832	-0.308602	7.40312	2.89666	0.103922	1
ENSG00000000971	CFH	3075	2.68385	3.76173	2.92128	0.104059	1
ENSG00000072958	AP1M1	8907	-0.188545	5.41169	2.89011	0.104182	1
ENSG00000241399	CD302	9936	-0.448376	3.90093	2.88915	0.104236	1
ENSG00000060140	STYK1	55359	0.588635	0.47838	2.88517	0.10446	1
ENSG00000197471	SPN	6693	-0.268931	8.78466	2.88266	0.104602	1
ENSG00000143353	LYPLAL1	127018	-0.188821	4.28928	2.88097	0.104697	1
ENSG00000133226	SRRM1	10250	-0.0905125	7.72161	2.88063	0.104716	1
ENSG00000214199	NA	NA	0.360472	0.828617	2.88009	0.104747	1
ENSG00000102054	RBBP7	5931	-0.152328	7.42376	2.87877	0.104821	1
ENSG00000227057	WDR46	9277	0.210272	5.50048	2.87514	0.105027	1
ENSG00000112425	EPM2A	7957	0.174518	3.21502	2.87346	0.105122	1
ENSG00000226824	NA	NA	-0.464221	0.356198	2.87246	0.105179	1
ENSG00000226756	NA	NA	1.34033	-1.75058	2.87206	0.105202	1
ENSG00000204178	MACO1	55219	0.126461	5.4958	2.87048	0.105292	1
ENSG00000234449	NA	NA	0.647912	-1.11966	2.86848	0.105405	1
ENSG00000172939	OXSR1	9943	-0.11754	6.71946	2.86769	0.10545	1
ENSG00000234287	NA	NA	0.474951	-0.16279	2.86709	0.105485	1
ENSG00000224383	PRR29	92340	1.14712	1.95392	2.86699	0.105514	1
ENSG00000076984	MAP2K7	5609	0.133675	4.9801	2.86406	0.105657	1
ENSG00000092439	TRPM7	54822	-0.131601	6.95663	2.86389	0.105667	1
ENSG00000058600	POLR3E	55718	0.117009	5.36048	2.86194	0.105778	1
ENSG00000227008	NA	NA	0.342846	2.02756	2.86112	0.105825	1
ENSG00000066933	MYO9A	4649	-0.158471	5.3509	2.86032	0.105871	1
ENSG00000280604	NA	NA	0.696944	-0.956844	2.85902	0.105945	1
ENSG00000065923	SLC9A7	84679	-0.234146	5.30292	2.85818	0.105994	1
ENSG00000140830	TXNL4B	54957	0.220482	4.24444	2.85565	0.106139	1
ENSG00000088812	ATRN	8455	-0.136567	6.56269	2.85431	0.106216	1
ENSG00000143507	DUSP10	11221	0.383775	4.62926	2.85251	0.106319	1
ENSG00000102763	VWA8	23078	-0.169703	5.93872	2.85197	0.10635	1
ENSG00000184274	NA	NA	-1.82677	-1.64509	2.87866	0.106441	1
ENSG00000120616	EPC1	80314	0.142844	5.16398	2.8468	0.106648	1
ENSG00000204604	ZNF468	90333	0.136393	4.54761	2.84447	0.106782	1
ENSG00000254909	NA	NA	0.779834	-0.297621	2.83939	0.107077	1
ENSG00000120029	ARMH3	79591	-0.140054	5.36505	2.83135	0.107544	1
ENSG00000213398	LCAT	3931	0.44215	0.740563	2.82952	0.107651	1
ENSG00000138641	HERC3	8916	-0.159697	5.60238	2.82399	0.107974	1
ENSG00000173110	HSPA6	3310	-1.89264	0.581102	2.82367	0.107993	1
ENSG00000121895	TMEM156	80008	2.57955	3.803	2.85128	0.108005	1
ENSG00000105372	RPS19	6223	0.125759	8.47319	2.82109	0.108144	1
ENSG00000186501	TMEM222	84065	0.190575	3.98844	2.81889	0.108274	1
ENSG00000113141	IK	3550	-0.137069	6.60558	2.817	0.108384	1
ENSG00000171467	ZNF318	24149	-0.189816	6.04449	2.81361	0.108584	1
ENSG00000099250	NRP1	8829	0.83493	6.4031	2.82035	0.108833	1
ENSG00000113580	NR3C1	2908	0.231518	6.20645	2.80722	0.108962	1
ENSG00000064933	PMS1	5378	-0.185119	5.54443	2.8059	0.10904	1
ENSG00000162344	FGF19	9965	0.788527	0.694856	2.8882	0.109091	1
ENSG00000152804	HHEX	3087	0.557461	5.76409	2.81378	0.109108	1
ENSG00000198862	LTN1	26046	-0.150189	6.72663	2.80443	0.109127	1
ENSG00000181666	ZNF875	284459	-0.165312	4.76254	2.80106	0.109327	1
ENSG00000176463	SLCO3A1	28232	0.297068	4.13702	2.79983	0.1094	1
ENSG00000183155	RABIF	5877	0.199436	4.299	2.79861	0.109473	1
ENSG00000258317	NA	NA	0.636881	-1.48916	2.7936	0.109772	1
ENSG00000145743	FBXL17	64839	-0.232111	5.15945	2.79124	0.109912	1
ENSG00000283787	NA	NA	1.62438	1.32737	2.79038	0.109964	1
ENSG00000179913	B3GNT3	10331	-0.587057	-1.27885	2.7903	0.109969	1
ENSG00000164916	FOXK1	221937	-0.341172	5.91616	2.7934	0.109976	1
ENSG00000238419	RNU7-186P	106480363	2.51133	-1.07847	2.87245	0.109984	1
ENSG00000181788	SIAH2	6478	0.185516	5.53204	2.78478	0.1103	1
ENSG00000112365	ZBTB24	9841	0.212234	5.43498	2.78473	0.110303	1
ENSG00000020633	RUNX3	864	-0.715961	7.46214	2.78971	0.110439	1
ENSG00000180061	TMEM150B	284417	-0.683904	0.427944	2.78405	0.110506	1
ENSG00000226009	NA	NA	-0.822115	-1.90708	2.77975	0.110602	1
ENSG00000107485	GATA3	2625	1.00611	0.417183	2.77865	0.110668	1
ENSG00000115841	RMDN2	151393	-0.279622	2.40033	2.77726	0.110752	1
ENSG00000168610	STAT3	6774	-0.112576	7.84383	2.77719	0.110757	1
ENSG00000139645	ANKRD52	283373	-0.155297	6.13511	2.77717	0.110758	1
ENSG00000073331	ALPK1	80216	-0.567115	4.42503	2.78113	0.110783	1
ENSG00000257591	ZNF625	90589	0.7026	-1.80988	2.77642	0.110803	1
ENSG00000119608	PROX2	283571	-0.560702	-0.973397	3.20672	0.110863	1
ENSG00000121067	SPOP	8405	-0.132096	5.92419	2.77532	0.110869	1
ENSG00000231776	LINC01611	105377880	1.5303	-1.15571	2.77491	0.110894	1
ENSG00000130363	RSPH3	83861	-0.198255	4.43088	2.77371	0.110967	1
ENSG00000204965	PCDHA5	56143	0.941156	-1.64268	2.77049	0.111162	1
ENSG00000140481	CCDC33	80125	-0.548946	0.205444	2.76861	0.111276	1
ENSG00000171858	RPS21	6227	0.19114	6.92445	2.76688	0.111381	1
ENSG00000135046	ANXA1	301	0.881839	6.5626	2.77177	0.11173	1
ENSG00000159479	MED8	112950	0.142008	4.54268	2.7608	0.111751	1
ENSG00000141568	FOXK2	3607	-0.146276	6.22553	2.7588	0.111873	1
ENSG00000224032	NA	NA	0.184369	3.90616	2.75765	0.111943	1
ENSG00000083535	PIBF1	10464	-0.191528	4.31115	2.75705	0.11198	1
ENSG00000174574	AKIRIN1	79647	0.105061	7.96436	2.75563	0.112067	1
ENSG00000065600	PACC1	55248	-0.213807	4.30006	2.75376	0.112181	1
ENSG00000176927	EFCAB5	374786	-0.655551	-1.3579	2.75276	0.112243	1
ENSG00000232434	AJM1	389813	0.457069	0.322989	2.75197	0.112291	1
ENSG00000108785	NA	NA	0.736076	-0.459782	2.75145	0.112323	1
ENSG00000267279	NA	NA	1.26436	0.413775	2.83186	0.112325	1
ENSG00000115353	TACR1	6869	0.818447	-0.879463	2.75096	0.112353	1
ENSG00000089505	CMTM1	113540	0.424284	0.974434	2.74991	0.112417	1
ENSG00000050426	LETMD1	25875	-0.1504	5.38852	2.74971	0.112429	1
ENSG00000279700	NA	NA	-0.684002	-0.739819	2.74653	0.112625	1
ENSG00000198792	TMEM184B	25829	0.156682	5.61599	2.74603	0.112656	1
ENSG00000204118	NAP1L6P	645996	-0.979318	-2.21087	2.82588	0.112675	1
ENSG00000160410	SHKBP1	92799	0.119439	5.83269	2.74341	0.112817	1
ENSG00000092820	EZR	7430	0.185185	7.62775	2.74283	0.112853	1
ENSG00000138600	SPPL2A	84888	0.169034	6.37184	2.74282	0.112853	1
ENSG00000101400	SNTA1	6640	-0.311717	2.1304	2.74236	0.112882	1
ENSG00000164751	PEX2	5828	-0.202226	5.15916	2.74156	0.112932	1
ENSG00000154473	BUB3	9184	-0.178984	7.28086	2.74053	0.112995	1
ENSG00000232063	NA	NA	-0.561759	-0.741923	2.73837	0.113129	1
ENSG00000150551	LYPD1	116372	1.08835	-1.90834	2.73717	0.113203	1
ENSG00000229525	NA	NA	-0.976006	-2.43059	2.73697	0.113215	1
ENSG00000252965	NA	NA	-0.768531	-1.45887	2.73529	0.113319	1
ENSG00000240216	NA	NA	2.23631	-1.30233	3.78084	0.113502	1
ENSG00000104951	IL4I1	259307	-1.01438	1.78692	2.73231	0.113505	1
ENSG00000004799	PDK4	5166	-0.785083	3.79652	2.73168	0.113544	1
ENSG00000198680	TUSC1	286319	0.542357	1.73366	2.73144	0.113559	1
ENSG00000000938	FGR	2268	0.950569	5.69694	2.73666	0.113597	1
ENSG00000205464	ATP6AP1L	92270	-0.387155	1.69667	2.72858	0.113736	1
ENSG00000212127	TAS2R14	50840	0.759015	-0.600804	2.72851	0.113741	1
ENSG00000196998	WDR45	11152	0.206025	4.41663	2.72841	0.113747	1
ENSG00000149591	TAGLN	6876	0.506042	3.64977	2.7266	0.113996	1
ENSG00000196498	NCOR2	9612	0.126789	8.01717	2.72387	0.11403	1
ENSG00000075945	KIFAP3	22920	-0.22659	5.68906	2.72375	0.114038	1
ENSG00000133858	ZFC3H1	196441	-0.164551	6.93488	2.72217	0.114136	1
ENSG00000258461	NA	NA	1.62596	-0.307308	2.72137	0.114186	1
ENSG00000196199	MPHOSPH8	54737	-0.140638	6.08754	2.72121	0.114196	1
ENSG00000120942	UBIAD1	29914	0.190726	4.68791	2.71994	0.114276	1
ENSG00000273002	ARHGEF2-AS2	107985209	0.54707	0.244442	2.71949	0.114304	1
ENSG00000173208	ABCD2	225	-1.11157	-1.76865	2.7176	0.114422	1
ENSG00000136870	ZNF189	7743	0.145123	5.04044	2.71529	0.114567	1
ENSG00000125503	PPP1R12C	54776	0.140389	5.21423	2.71442	0.114622	1
ENSG00000152822	GRM1	2911	0.61019	-1.00705	2.71304	0.114709	1
ENSG00000175426	PCSK1	5122	0.474006	0.835935	2.73772	0.114789	1
ENSG00000015285	WAS	7454	-0.266346	6.6663	3.77356	0.114865	1
ENSG00000161980	POLR3K	51728	0.159013	3.48073	2.70969	0.11492	1
ENSG00000142920	AZIN2	113451	-1.04855	-1.67645	2.70882	0.114975	1
ENSG00000115138	POMC	5443	0.630101	-1.93157	2.86657	0.115016	1
ENSG00000185596	NA	NA	0.444083	1.68359	2.70801	0.115025	1
ENSG00000228782	NA	NA	-0.350596	1.20391	2.70679	0.115103	1
ENSG00000233247	NA	NA	-0.394082	0.0899109	2.70526	0.115199	1
ENSG00000186446	ZNF501	115560	-0.475285	1.7472	2.70211	0.115398	1
ENSG00000257017	HP	3240	-3.43831	-0.208798	2.73969	0.115808	1
ENSG00000172264	MACROD2	140733	-0.436811	1.44304	2.69518	0.115839	1
ENSG00000173013	CCDC96	257236	-0.785435	-0.151809	2.69504	0.115848	1
ENSG00000276293	PIP4K2B	8396	-0.124386	7.0733	2.69446	0.115884	1
ENSG00000254996	ANKHD1-EIF4EBP3	404734	-0.600147	0.033374	2.69412	0.115906	1
ENSG00000260249	NA	NA	-1.55642	2.14578	2.69329	0.115959	1
ENSG00000277978	NA	NA	1.04434	-0.160468	2.69289	0.115984	1
ENSG00000105402	NAPA	8775	0.191006	4.68679	2.69214	0.116032	1
ENSG00000276259	NA	NA	-0.454301	-1.38872	2.69186	0.11605	1
ENSG00000103248	MTHFSD	64779	-0.157013	3.36194	2.69031	0.116149	1
ENSG00000196428	TSC22D2	9819	0.125433	5.23834	2.68889	0.116239	1
ENSG00000173930	SLCO4C1	353189	0.342917	6.54515	2.69096	0.116321	1
ENSG00000136720	HS6ST1	9394	0.208921	4.78499	2.68748	0.11633	1
ENSG00000224429	LINC00539	100652865	0.505564	0.333458	2.6871	0.116354	1
ENSG00000235568	NFAM1	150372	-0.371684	5.46767	2.68586	0.116439	1
ENSG00000271736	NA	NA	1.28168	2.24634	2.77738	0.116592	1
ENSG00000065526	SPEN	23013	-0.136531	7.63978	2.68279	0.11663	1
ENSG00000278709	NKILA	105416157	-0.509812	-0.218484	2.68142	0.116718	1
ENSG00000232344	LOC100419436	100419436	1.02119	-1.18864	2.68084	0.116755	1
ENSG00000165219	GAPVD1	26130	-0.121797	7.19115	2.67994	0.116813	1
ENSG00000243943	ZNF512	84450	-0.191364	4.99406	2.67808	0.116932	1
ENSG00000152443	ZNF776	284309	0.144491	4.90209	2.67664	0.117025	1
ENSG00000136315	NA	NA	-2.94089	-1.0434	2.71611	0.117085	1
ENSG00000270225	MTCO2P22	100289404	-0.653435	-1.29574	2.67463	0.117155	1
ENSG00000274059	NA	NA	-2.44207	0.102346	2.82873	0.11721	1
ENSG00000173226	IQCB1	9657	-0.122511	5.48067	2.67376	0.117211	1
ENSG00000146090	RASGEF1C	255426	-0.604636	0.65823	2.67136	0.117366	1
ENSG00000233927	RPS28	6234	0.211739	6.65479	2.67092	0.117394	1
ENSG00000272333	KMT2B	9757	-0.108853	5.71457	2.67052	0.11742	1
ENSG00000272973	NA	NA	1.90654	-2.2584	2.67037	0.11743	1
ENSG00000259623	NA	NA	0.224029	3.13701	2.67017	0.117443	1
ENSG00000163481	RNF25	64320	0.160848	3.50496	2.66939	0.117493	1
ENSG00000180318	ALX1	8092	-0.637077	-1.94114	2.74571	0.117498	1
ENSG00000224043	NA	NA	-0.435185	-0.793365	2.66814	0.117574	1
ENSG00000081665	ZNF506	440515	-0.419899	3.37716	2.66707	0.117644	1
ENSG00000143418	CERS2	29956	0.107301	6.88357	2.66667	0.11767	1
ENSG00000169413	RNASE6	6039	-0.885549	6.65069	2.67073	0.11796	1
ENSG00000159339	PADI4	23569	-1.08614	4.38906	2.66175	0.118027	1
ENSG00000161609	KASH5	147872	1.18967	-0.912475	2.6602	0.11809	1
ENSG00000105732	ZNF574	64763	0.159784	4.13154	2.65979	0.118116	1
ENSG00000188573	FBLL1	345630	0.738362	-0.829687	2.69779	0.118243	1
ENSG00000220323	H2BC19P	337874	0.664896	-1.19964	2.65702	0.118297	1
ENSG00000253474	NA	NA	-2.66848	1.56507	2.65795	0.118468	1
ENSG00000139351	SYCP3	50511	0.773926	-1.14238	2.6516	0.118651	1
ENSG00000273382	NA	NA	-0.667834	-0.394175	2.64998	0.118757	1
ENSG00000119787	ATL2	64225	-0.0941504	6.57192	2.64909	0.118816	1
ENSG00000198951	NAGA	4668	-0.155171	6.82996	2.64591	0.119024	1
ENSG00000169908	TM4SF1	4071	1.01104	0.773036	2.68551	0.119084	1
ENSG00000261542	NA	NA	0.446787	-0.448047	2.64276	0.119232	1
ENSG00000056050	HPF1	54969	-0.129748	4.8923	2.64271	0.119235	1
ENSG00000196090	PTPRT	11122	-1.61193	-1.03016	2.73169	0.119279	1
ENSG00000264247	LINC00909	400657	0.213254	3.41076	2.63944	0.11945	1
ENSG00000138722	MMRN1	22915	-1.06434	9.52695	2.64528	0.119657	1
ENSG00000150636	CCDC102B	79839	-0.237286	1.41476	2.63561	0.119703	1
ENSG00000196205	NA	NA	-0.585491	4.54465	2.64412	0.11975	1
ENSG00000199161	MIR126	406913	2.28589	-1.80991	2.75386	0.119908	1
ENSG00000183562	NA	NA	0.873369	-1.00581	2.63222	0.119927	1
ENSG00000163833	FBXO40	51725	0.685749	-1.67421	2.63205	0.119939	1
ENSG00000114520	SNX4	8723	-0.105588	5.99599	2.63183	0.119953	1
ENSG00000227992	NA	NA	2.25009	-0.339365	3.07205	0.120027	1
ENSG00000271105	NA	NA	-0.816989	-1.39755	2.6287	0.120161	1
ENSG00000138131	LOXL4	84171	1.33446	-1.55822	2.62826	0.120215	1
ENSG00000118600	RXYLT1	10329	-0.186935	3.64416	2.62743	0.120246	1
ENSG00000100650	SRSF5	6430	-0.139789	8.17661	2.62691	0.120281	1
ENSG00000135677	GNS	2799	-0.173416	7.45746	2.62624	0.120325	1
ENSG00000215835	LOC284685	284685	0.356532	0.313267	2.62405	0.120471	1
ENSG00000112306	RPS12	6206	0.159308	8.68795	2.62393	0.120479	1
ENSG00000111262	KCNA1	3736	0.812438	-0.821206	2.66084	0.120619	1
ENSG00000168772	CXXC4	80319	-0.569891	2.57182	2.62033	0.120724	1
ENSG00000250182	NA	NA	0.285188	1.72438	2.61809	0.120869	1
ENSG00000119227	PIGZ	80235	-0.825872	0.425691	2.61747	0.12091	1
ENSG00000119535	CSF3R	1441	-2.90666	5.39209	2.62606	0.120977	1
ENSG00000127445	PIN1	5300	0.143707	4.84096	2.6142	0.121129	1
ENSG00000188610	FAM72B	653820	-0.255612	2.87526	2.6117	0.121297	1
ENSG00000165457	FOLR2	2350	-1.80962	0.488578	2.61169	0.121298	1
ENSG00000176472	ZNF575	284346	-0.702191	-0.556765	2.61034	0.121389	1
ENSG00000265790	RNASEH1P1	284203	0.850143	-2.22041	2.61	0.121412	1
ENSG00000096872	IFT74	80173	-0.179742	4.35863	2.60932	0.121458	1
ENSG00000136802	LRRC8A	56262	0.226549	5.35228	2.60814	0.121536	1
ENSG00000272142	LYRM4-AS1	100129461	-0.317846	0.690993	2.60629	0.121661	1
ENSG00000236936	NA	NA	2.16198	-0.661408	3.24926	0.121707	1
ENSG00000277159	NA	NA	0.536723	-0.667303	2.60342	0.121855	1
ENSG00000267530	LINC01836	107985343	0.687011	-1.03663	2.67659	0.121857	1
ENSG00000279530	NA	NA	-0.620468	-0.146116	2.6033	0.121864	1
ENSG00000171243	SOSTDC1	25928	0.740058	-1.28561	2.67585	0.121905	1
ENSG00000234906	APOC2	344	-2.40539	-2.01513	2.64081	0.121932	1
ENSG00000262089	NA	NA	0.433366	0.145938	2.60212	0.121943	1
ENSG00000232125	DYTN	391475	2.21126	-0.856075	2.74859	0.122267	1
ENSG00000140463	BBS4	585	-0.206108	4.46996	2.59678	0.122305	1
ENSG00000136861	CDK5RAP2	55755	-0.0982654	6.56339	2.59616	0.122347	1
ENSG00000136152	COG3	83548	-0.116746	5.12106	2.59506	0.122422	1
ENSG00000204947	ZNF425	155054	0.259375	2.7234	2.59474	0.122443	1
ENSG00000123095	BHLHE41	79365	-0.616274	6.42327	2.60375	0.12246	1
ENSG00000271664	NA	NA	0.842276	-1.56297	2.59067	0.12272	1
ENSG00000203772	SPRN	503542	-0.619504	-0.527494	2.5903	0.122745	1
ENSG00000273291	NA	NA	0.95762	-1.70728	2.5886	0.122861	1
ENSG00000156860	FBRS	64319	-0.18251	6.16123	2.58712	0.122962	1
ENSG00000216331	NA	NA	-2.54594	-1.41512	2.62487	0.122989	1
ENSG00000184566	NA	NA	2.14394	-0.258143	3.31888	0.123057	1
ENSG00000279427	NA	NA	-0.430118	-0.0946238	3.00846	0.123083	1
ENSG00000158467	AHCYL2	23382	-0.145683	5.83306	2.58505	0.123104	1
ENSG00000171236	LRG1	116844	0.424311	2.54325	2.58349	0.12321	1
ENSG00000214279	SCART1	619207	-0.93338	-0.660271	2.58077	0.123397	1
ENSG00000271163	NA	NA	-1.76586	-1.27109	2.65262	0.123415	1
ENSG00000164236	ANKRD33B	651746	0.655737	6.53621	2.58844	0.12352	1
ENSG00000079277	MKNK1	8569	-0.236216	6.56439	2.57847	0.123554	1
ENSG00000111786	SRSF9	8683	0.128021	5.75955	2.57617	0.123713	1
ENSG00000199697	RNU6-446P	106481319	2.5634	-2.38375	2.59947	0.123746	1
ENSG00000180628	PCGF5	84333	-0.225392	6.44757	2.57454	0.123825	1
ENSG00000142538	PTH2	113091	-1.5698	-1.92488	2.64581	0.123862	1
ENSG00000130748	TMEM160	54958	0.254532	1.90271	2.57223	0.123984	1
ENSG00000236104	ZBTB22	9278	-0.208271	4.19469	2.57125	0.124052	1
ENSG00000121454	LHX4	89884	0.345153	1.61069	2.57034	0.124114	1
ENSG00000198721	ECI2	10455	-0.143986	4.27054	2.57013	0.124129	1
ENSG00000179698	WDR97	340390	-0.47969	0.39691	2.56961	0.124165	1
ENSG00000085788	DDHD2	23259	-0.228876	5.87766	2.56915	0.124197	1
ENSG00000112246	SIM1	6492	0.592495	-1.63285	2.63955	0.124274	1
ENSG00000142327	RNPEPL1	57140	-0.160537	4.97495	2.56602	0.124413	1
ENSG00000205784	ARRDC5	645432	3.01394	-1.94765	2.58853	0.12449	1
ENSG00000007264	MATK	4145	-0.366402	3.47673	2.56314	0.124613	1
ENSG00000226900	NA	NA	-0.526284	0.685164	2.63327	0.12469	1
ENSG00000179388	EGR3	1960	1.44279	1.62106	2.57039	0.124759	1
ENSG00000102904	TSNAXIP1	55815	0.619526	-1.4661	2.56051	0.124796	1
ENSG00000273802	H2BC8	8339	0.818554	2.50677	2.56308	0.124933	1
ENSG00000120658	ENOX1	55068	-0.456868	3.44775	2.55825	0.124953	1
ENSG00000144214	LYG1	129530	0.550608	-0.44731	2.55756	0.125	1
ENSG00000175294	CATSPER1	117144	1.29276	1.03367	2.64932	0.125297	1
ENSG00000100413	POLR3H	171568	0.166838	4.17619	2.55255	0.12535	1
ENSG00000112561	TFEB	7942	0.579869	3.8636	2.55535	0.125354	1
ENSG00000179144	GIMAP7	168537	-2.91662	-1.48185	2.58932	0.125386	1
ENSG00000230952	NA	NA	-1.80483	-0.915387	2.62229	0.12542	1
ENSG00000132661	NXT1	29107	0.229624	3.39396	2.55134	0.125435	1
ENSG00000249936	NA	NA	-0.30052	2.79503	2.55046	0.125496	1
ENSG00000255028	NA	NA	2.17071	0.0651156	2.61975	0.12559	1
ENSG00000170653	ATF7	11016	-0.147738	4.50101	2.54478	0.125894	1
ENSG00000261101	NA	NA	-0.618293	-1.27704	2.54315	0.126009	1
ENSG00000219507	NA	NA	0.642137	-0.605977	2.54101	0.12616	1
ENSG00000183048	SLC25A10	1468	-0.398933	-0.0812424	2.53812	0.126363	1
ENSG00000101928	MOSPD1	56180	0.179168	4.04062	2.53646	0.12648	1
ENSG00000204161	TMEM273	170371	1.87525	1.07573	2.5356	0.126541	1
ENSG00000153037	SRP19	6728	0.223515	3.31901	2.53349	0.12669	1
ENSG00000008128	CDK11A	728642	-0.552854	-0.573338	2.53062	0.126893	1
ENSG00000188676	IDO2	169355	1.78124	-1.69743	2.52974	0.126956	1
ENSG00000123552	USP45	85015	-0.203844	4.67328	2.52892	0.127014	1
ENSG00000267710	EDDM13	100506374	-0.72529	-1.13432	2.5258	0.127236	1
ENSG00000255552	NA	NA	2.11698	4.00832	3.76283	0.127305	1
ENSG00000228150	NA	NA	0.858972	-1.1747	2.5221	0.127499	1
ENSG00000234684	SDCBP2-AS1	100507495	-0.568727	1.28391	2.52158	0.127536	1
ENSG00000181192	DHTKD1	55526	-0.163578	6.92249	2.51975	0.127667	1
ENSG00000033178	UBA6	55236	-0.0950923	7.07095	2.51927	0.127701	1
ENSG00000136938	ANP32B	10541	-0.217198	8.9834	2.51867	0.127744	1
ENSG00000213995	NAXD	55739	0.135207	4.40062	2.51781	0.127805	1
ENSG00000226251	LINC02608	101929541	-2.38984	-1.87461	2.6522	0.128157	1
ENSG00000267254	ZNF790-AS1	284408	-0.758115	-1.43026	2.51222	0.128206	1
ENSG00000213390	ARHGAP19	84986	-0.144334	6.06373	2.511	0.128293	1
ENSG00000108557	RAI1	10743	-0.258689	4.73076	2.50993	0.12837	1
ENSG00000248187	NA	NA	1.02059	-1.20453	2.50937	0.12841	1
ENSG00000250462	NA	NA	-0.193069	2.95299	2.50884	0.128448	1
ENSG00000271973	NA	NA	-0.723635	-1.23353	2.50856	0.128469	1
ENSG00000121577	POPDC2	64091	0.772214	-0.835547	2.50803	0.128507	1
ENSG00000105053	VRK3	51231	-0.105502	4.82621	2.50634	0.128628	1
ENSG00000268093	NA	NA	0.85736	-1.62745	2.5042	0.128783	1
ENSG00000168876	ANKRD49	54851	0.14366	4.55366	2.50264	0.128896	1
ENSG00000149716	LTO1	220064	0.257958	3.69945	2.50176	0.128959	1
ENSG00000100330	MTMR3	8897	0.229556	3.07984	2.50167	0.128965	1
ENSG00000267152	NA	NA	-0.457634	0.765013	2.50099	0.129015	1
ENSG00000131558	EXOC4	60412	-0.107783	6.50721	2.49632	0.129353	1
ENSG00000206159	GYG2P1	352887	1.36623	-1.95982	2.51878	0.12941	1
ENSG00000156931	VPS8	23355	-0.145081	6.07748	2.4946	0.129477	1
ENSG00000170315	UBB	7314	0.167877	6.82783	2.49262	0.129621	1
ENSG00000186364	NUDT17	200035	-0.455382	0.422587	2.4904	0.129783	1
ENSG00000152592	DMP1	1758	0.910156	-3.01117	2.55777	0.129819	1
ENSG00000197168	NEK5	341676	-0.392885	0.484691	2.48759	0.129988	1
ENSG00000168566	SNRNP48	154007	-0.121146	5.84306	2.48739	0.130002	1
ENSG00000228727	SAPCD1	401251	-0.544865	-0.418219	2.48349	0.130287	1
ENSG00000101096	NFATC2	4773	-0.199035	6.47332	2.48238	0.130368	1
ENSG00000120162	MOB3B	79817	-0.258335	5.84602	2.48056	0.130502	1
ENSG00000084693	AGBL5	60509	-0.161268	5.3282	2.48037	0.130516	1
ENSG00000148572	NRBF2	29982	0.128354	5.44522	2.47813	0.13068	1
ENSG00000268230	NA	NA	0.599626	0.211165	2.47757	0.130721	1
ENSG00000182774	RPS17	6218	0.14428	7.0077	2.47682	0.130776	1
ENSG00000132182	NUP210	23225	-0.24517	6.71431	2.47223	0.131114	1
ENSG00000146414	SHPRH	257218	-0.144719	5.50378	2.47026	0.131259	1
ENSG00000198901	PRC1	9055	-0.231021	6.03054	2.46949	0.131316	1
ENSG00000139684	ESD	2098	-0.11615	6.56504	2.46936	0.131326	1
ENSG00000232909	NA	NA	0.657884	-1.32136	2.48903	0.131507	1
ENSG00000280351	LOC100129503	100129503	0.882747	0.485432	2.46592	0.13158	1
ENSG00000196700	ZNF512B	57473	0.179386	5.05366	2.4655	0.131612	1
ENSG00000127184	COX7C	1350	0.109909	7.6558	2.46339	0.131768	1
ENSG00000122644	ARL4A	10124	0.340554	4.16573	2.46153	0.131905	1
ENSG00000157426	AASDH	132949	-0.190461	4.51959	2.45996	0.132022	1
ENSG00000236790	LINC00299	339789	1.12591	1.13631	2.45956	0.132052	1
ENSG00000088876	ZNF343	79175	-0.295269	2.8093	2.45755	0.132202	1
ENSG00000279531	NA	NA	-0.587133	-0.979593	2.84161	0.132375	1
ENSG00000185745	IFIT1	3434	-1.30333	7.00324	2.46162	0.132547	1
ENSG00000225936	NA	NA	1.54484	-1.72802	2.44977	0.132782	1
ENSG00000280132	NA	NA	0.883372	-1.69699	2.47068	0.132852	1
ENSG00000270049	LOC101927837	101927837	0.69994	0.0210955	2.44883	0.132852	1
ENSG00000249898	NA	NA	-0.468142	1.31394	2.44803	0.132912	1
ENSG00000273129	PACERR	103752588	-1.47379	-2.14217	2.44747	0.132954	1
ENSG00000272468	NA	NA	0.946611	-0.874271	3.59241	0.133198	1
ENSG00000119596	YLPM1	56252	-0.0856152	7.38332	2.4419	0.133372	1
ENSG00000233577	NA	NA	-0.805123	-1.91899	2.57444	0.13338	1
ENSG00000275052	PPP4R3B	57223	-0.093372	7.40764	2.44124	0.133422	1
ENSG00000171174	RBKS	64080	-0.311121	1.49638	2.44067	0.133465	1
ENSG00000261777	LOC100506083	100506083	0.621338	-1.20435	2.44039	0.133486	1
ENSG00000254221	PCDHGB1	56104	0.560279	-1.65929	2.57099	0.133618	1
ENSG00000101294	HM13	81502	0.213478	6.92032	2.43851	0.133628	1
ENSG00000115339	GALNT3	2591	0.406865	4.31183	2.44005	0.133671	1
ENSG00000104497	SNX16	64089	0.250594	3.2411	2.43542	0.133861	1
ENSG00000259363	NA	NA	-0.528134	0.353614	2.43426	0.133948	1
ENSG00000164266	SPINK1	6690	0.860969	-1.39276	2.49912	0.133982	1
ENSG00000092051	JPH4	84502	-0.368476	3.96635	2.43268	0.134068	1
ENSG00000164932	CTHRC1	115908	1.05169	0.0769999	2.43486	0.134098	1
ENSG00000129244	ATP1B2	482	-0.218762	4.06827	2.43131	0.134172	1
ENSG00000175899	A2M	2	0.897882	9.56411	2.43872	0.134259	1
ENSG00000200629	RNY1P11	106481710	1.73889	-1.82172	2.42969	0.134294	1
ENSG00000237854	NA	NA	0.267573	2.63829	2.42827	0.134402	1
ENSG00000242686	PDE6B-AS1	101928521	-0.854403	-1.84645	2.45871	0.134687	1
ENSG00000168701	TMEM208	29100	0.17417	3.39639	2.42351	0.134765	1
ENSG00000228222	NA	NA	0.793471	-2.14255	2.61778	0.135039	1
ENSG00000213235	EEF1A1P16	387845	0.519895	-0.560486	2.41888	0.135117	1
ENSG00000126070	AGO3	192669	-0.187888	5.54734	2.41803	0.135182	1
ENSG00000205771	CATSPER2P1	440278	0.46202	0.216965	2.41706	0.135256	1
ENSG00000158623	COPG2	26958	-0.136759	6.09344	2.41568	0.135362	1
ENSG00000102100	SLC35A2	7355	0.171087	3.9211	2.41541	0.135383	1
ENSG00000177565	TBL1XR1	79718	0.184542	7.92007	2.41339	0.135538	1
ENSG00000063169	BICRA	29998	0.171182	3.31259	2.41317	0.135555	1
ENSG00000153774	CFDP1	10428	-0.174698	5.24372	2.41316	0.135555	1
ENSG00000227401	RPL37P1	140696	0.531368	-1.19443	2.41312	0.135559	1
ENSG00000143374	TARS2	80222	-0.144042	5.15739	2.40721	0.136013	1
ENSG00000204186	ZDBF2	57683	-0.340194	6.21623	2.41071	0.136051	1
ENSG00000255062	NA	NA	0.45592	0.602434	2.40652	0.136066	1
ENSG00000119471	HSDL2	84263	-0.151267	5.83772	2.40607	0.1361	1
ENSG00000185808	PIGP	51227	-0.159613	3.56226	2.40464	0.136211	1
ENSG00000133114	GPALPP1	55425	-0.116694	5.52272	2.40197	0.136417	1
ENSG00000169155	ZBTB43	23099	0.16994	5.04681	2.40174	0.136435	1
ENSG00000143379	SETDB1	9869	-0.105371	5.74876	2.40168	0.136439	1
ENSG00000094916	CBX5	23468	-0.170475	9.39472	2.40111	0.136483	1
ENSG00000206052	DOK6	220164	-0.449222	4.01978	2.40155	0.136522	1
ENSG00000157150	TIMP4	7079	0.71436	-0.41993	2.42169	0.136525	1
ENSG00000107819	SFXN3	81855	0.331055	4.84457	2.39859	0.136679	1
ENSG00000214160	ALG3	10195	0.193633	4.16864	2.39646	0.136843	1
ENSG00000215039	CD27-AS1	678655	-0.295774	3.22403	2.39614	0.136868	1
ENSG00000181035	SLC25A42	284439	-0.258077	2.3722	2.3956	0.13691	1
ENSG00000170734	POLH	5429	-0.262599	4.17423	2.395	0.136957	1
ENSG00000186395	KRT10	3858	0.204306	3.33972	2.39463	0.136985	1
ENSG00000187605	TET3	200424	0.149411	6.88154	2.39196	0.137193	1
ENSG00000219607	PPP1R3G	648791	-0.932892	-1.57291	2.39084	0.13728	1
ENSG00000051108	HERPUD1	9709	0.230786	8.01311	2.39	0.137346	1
ENSG00000197265	GTF2E2	2961	-0.155269	5.07795	2.38963	0.137375	1
ENSG00000198842	STYXL2	92235	0.743369	2.9352	2.38955	0.137414	1
ENSG00000233175	LOC107985040	107985040	-0.724518	-1.03592	2.38886	0.137435	1
ENSG00000263426	RN7SL471P	106481051	0.687952	-1.38141	2.45161	0.137473	1
ENSG00000273018	FAM106A	80039	0.951762	-2.30532	2.38728	0.137558	1
ENSG00000227165	WDR11-AS1	283089	1.19479	1.33122	2.38556	0.137692	1
ENSG00000132004	FBXW9	84261	-0.267656	1.73031	2.38422	0.137797	1
ENSG00000047410	TPR	7175	-0.0707828	8.51598	2.38411	0.137806	1
ENSG00000182853	VMO1	284013	-1.07872	-1.59193	2.38405	0.13781	1
ENSG00000218537	NA	NA	-0.737423	-0.852825	2.38336	0.137864	1
ENSG00000268751	NA	NA	-0.734935	-1.69634	2.40423	0.137865	1
ENSG00000144426	NBEAL1	65065	-0.232606	4.30002	2.3832	0.137877	1
ENSG00000130429	ARPC1B	10095	0.371652	2.19663	2.38316	0.13788	1
ENSG00000143167	GPA33	10223	-0.492234	3.62326	2.38258	0.137926	1
ENSG00000272812	NA	NA	-0.696723	-1.19843	2.38153	0.138007	1
ENSG00000117758	STX12	23673	-0.105377	5.98912	2.38073	0.13807	1
ENSG00000133433	GSTT2B	653689	-0.576121	-0.432885	2.38045	0.138092	1
ENSG00000006530	AGK	55750	-0.131136	5.29565	2.37944	0.138171	1
ENSG00000183137	CEP57L1	285753	-0.175777	4.11041	2.37762	0.138314	1
ENSG00000152117	SMPD4BP	150776	0.268176	2.66531	2.3769	0.138371	1
ENSG00000001460	STPG1	90529	-0.237637	2.76958	2.3766	0.138395	1
ENSG00000111670	GNPTAB	79158	0.151066	7.13885	2.37502	0.138519	1
ENSG00000255303	NA	NA	1.95032	-1.2709	2.37478	0.138538	1
ENSG00000155256	ZFYVE27	118813	0.207067	4.11748	2.37468	0.138546	1
ENSG00000223552	NA	NA	1.98144	2.76512	2.37028	0.138892	1
ENSG00000136319	TTC5	91875	-0.136694	4.3535	2.36962	0.138945	1
ENSG00000273226	NA	NA	-0.538364	-0.410596	2.36871	0.139017	1
ENSG00000108379	WNT3	7473	0.83016	0.932978	2.36818	0.13913	1
ENSG00000261253	LOC100287036	100287036	-1.32746	2.28159	2.36332	0.139443	1
ENSG00000163933	RFT1	91869	-0.130088	4.65759	2.359	0.139786	1
ENSG00000180336	MEIOC	284071	-0.412461	2.90242	2.35415	0.140173	1
ENSG00000153446	C16orf89	146556	0.535707	-0.621151	2.35047	0.140468	1
ENSG00000222112	RN7SKP16	106480837	-1.24431	-1.92372	2.35022	0.140487	1
ENSG00000164329	TENT2	167153	-0.112697	6.64273	2.34971	0.140528	1
ENSG00000158122	PRXL2C	195827	-0.163495	4.04564	2.34908	0.140579	1
ENSG00000136603	SKIL	6498	0.246801	8.3274	2.34629	0.140802	1
ENSG00000269800	NA	NA	1.12956	-0.769375	2.34574	0.140846	1
ENSG00000173141	MRPL57	78988	0.18001	4.30251	2.34505	0.140902	1
ENSG00000174891	RSRC1	51319	-0.1298	5.08564	2.34467	0.140932	1
ENSG00000134597	RBMX2	51634	-0.130977	4.69253	2.34306	0.141061	1
ENSG00000160392	C19orf47	126526	0.214633	3.04551	2.34241	0.141114	1
ENSG00000141736	ERBB2	2064	0.321205	5.91901	2.34482	0.141139	1
ENSG00000135048	CEMIP2	23670	0.367608	6.48166	2.34722	0.141167	1
ENSG00000158552	ZFAND2B	130617	0.14765	4.01132	2.34071	0.141251	1
ENSG00000182580	EPHB3	2049	-0.530504	3.62395	2.33909	0.141565	1
ENSG00000183808	RBM12B	389677	-0.140042	5.77434	2.33377	0.141811	1
ENSG00000174238	PITPNA	5306	-0.156067	6.8281	2.33373	0.141815	1
ENSG00000083720	OXCT1	5019	-0.268841	5.93845	2.32931	0.142191	1
ENSG00000100033	PRODH	5625	0.979066	-2.59793	2.68033	0.142265	1
ENSG00000133612	AGAP3	116988	-0.162913	5.01603	2.32611	0.142433	1
ENSG00000163421	PROK2	60675	-0.461254	0.640589	2.32469	0.142549	1
ENSG00000225339	NA	NA	1.57297	-1.78243	2.32404	0.142601	1
ENSG00000228271	LINC02048	105374289	0.781921	-2.57401	2.50805	0.142647	1
ENSG00000127554	GFER	2671	0.251239	2.35506	2.32312	0.142677	1
ENSG00000159082	SYNJ1	8867	-0.148708	5.2497	2.32144	0.142814	1
ENSG00000174917	MICOS13	125988	0.247569	2.69586	2.32057	0.142885	1
ENSG00000108576	SLC6A4	6532	-0.751674	-1.30511	2.31916	0.143	1
ENSG00000128191	DGCR8	54487	0.199704	5.25908	2.31829	0.143071	1
ENSG00000268649	NA	NA	0.783758	-2.46084	2.37756	0.143141	1
ENSG00000228300	FAM174C	55009	0.209986	2.68138	2.31738	0.143146	1
ENSG00000224796	RPL32P1	6163	-2.38876	-1.15901	2.34866	0.143178	1
ENSG00000096717	SIRT1	23411	0.191024	6.32151	2.31689	0.143186	1
ENSG00000130706	ADRM1	11047	0.178086	4.23354	2.31571	0.143283	1
ENSG00000132297	HHLA1	10086	0.600204	-0.673866	2.49685	0.143454	1
ENSG00000243660	ZNF487	642819	-0.329583	0.680743	2.31337	0.143475	1
ENSG00000171246	NPTX1	4884	0.61288	3.40055	2.35135	0.143478	1
ENSG00000120647	CCDC77	84318	-0.220317	4.46034	2.31327	0.143483	1
ENSG00000180008	SOCS4	122809	0.243942	6.44139	2.31169	0.143612	1
ENSG00000079385	CEACAM1	634	-0.613168	0.636177	2.3106	0.143702	1
ENSG00000185220	PGBD2	267002	0.245727	2.85793	2.30942	0.143799	1
ENSG00000011454	RABGAP1	23637	-0.13559	6.37715	2.30852	0.143873	1
ENSG00000227972	THAP12P3	399774	1.91145	-0.802133	2.30761	0.143948	1
ENSG00000196704	AMZ2	51321	-0.115153	5.39925	2.3069	0.144007	1
ENSG00000267121	LOC339192	339192	-0.592757	2.40962	2.30625	0.14406	1
ENSG00000136811	ODF2	4957	-0.177204	5.34335	2.30618	0.144066	1
ENSG00000186416	NKRF	55922	-0.148354	4.16607	2.30397	0.144249	1
ENSG00000145214	DGKQ	1609	0.290252	4.03567	2.30294	0.144334	1
ENSG00000279452	NA	NA	-0.515161	-1.03596	2.30263	0.14436	1
ENSG00000008226	DLEC1	9940	0.51072	-0.643091	2.30225	0.144391	1
ENSG00000139354	GAS2L3	283431	-0.237767	6.21178	2.29923	0.144641	1
ENSG00000251667	BRCC3P1	100421311	0.863146	-1.68337	2.29855	0.144697	1
ENSG00000105982	RNF32	140545	0.340339	0.894063	2.29683	0.144841	1
ENSG00000273855	NA	NA	-0.816911	-0.0050282	2.29559	0.144943	1
ENSG00000131669	NINJ1	4814	0.219059	5.34755	2.29537	0.144962	1
ENSG00000147874	HAUS6	54801	-0.117624	6.62566	2.2942	0.145058	1
ENSG00000276529	NA	NA	0.30863	0.0280193	2.29399	0.145076	1
ENSG00000231255	NA	NA	1.85655	-0.439353	2.35285	0.145095	1
ENSG00000144597	EAF1	85403	0.122281	5.20032	2.29222	0.145224	1
ENSG00000144451	SPAG16	79582	-0.146671	3.39025	2.29019	0.145393	1
ENSG00000142347	MYO1F	4542	0.187728	8.1442	2.2899	0.145417	1
ENSG00000167470	MIDN	90007	0.120951	6.57982	2.28902	0.145491	1
ENSG00000060237	WNK1	65125	-0.0971326	8.94265	2.28787	0.145586	1
ENSG00000150527	MIA2	4253	-0.103915	6.31755	2.2849	0.145835	1
ENSG00000164978	NUDT2	318	-0.193556	2.92921	2.28171	0.146103	1
ENSG00000164675	IQUB	154865	0.456041	-0.565046	2.28143	0.146126	1
ENSG00000126246	IGFLR1	79713	0.431567	1.10225	2.28028	0.146222	1
ENSG00000169282	KCNAB1	7881	0.374484	1.93235	2.2795	0.146288	1
ENSG00000105855	ITGB8	3696	0.674292	2.50776	2.27606	0.146831	1
ENSG00000173715	C11orf80	79703	0.311259	2.92937	2.2719	0.146929	1
ENSG00000164488	DACT2	168002	0.516478	0.523778	2.28794	0.147197	1
ENSG00000129355	CDKN2D	1032	0.37029	5.23587	2.26805	0.147254	1
ENSG00000214439	NA	NA	-0.574319	-0.886545	2.26708	0.147336	1
ENSG00000125851	PCSK2	5126	0.613033	-0.371147	2.32492	0.147344	1
ENSG00000089057	SLC23A2	9962	0.154663	6.96983	2.26678	0.147362	1
ENSG00000273619	NA	NA	-0.52476	-0.777154	2.26464	0.147543	1
ENSG00000255471	NA	NA	-0.526731	-0.638339	2.29346	0.147682	1
ENSG00000134077	THUMPD3	25917	-0.11381	5.70843	2.26298	0.147684	1
ENSG00000092929	UNC13D	201294	0.19895	6.81467	2.26229	0.147743	1
ENSG00000144810	COL8A1	1295	-1.07072	-1.96736	2.25956	0.147975	1
ENSG00000261186	LINC01238	102723927	0.736994	-1.67438	2.25792	0.148115	1
ENSG00000115282	TTC31	64427	-0.112391	4.64412	2.25739	0.148161	1
ENSG00000247572	CKMT2-AS1	100131067	-0.184713	2.4614	2.25662	0.148226	1
ENSG00000160746	ANO10	55129	-0.133066	5.63946	2.25476	0.148385	1
ENSG00000154767	XPC	7508	-0.194007	4.90625	2.25412	0.14844	1
ENSG00000156265	MAP3K7CL	56911	-1.18163	0.302644	2.25224	0.1486	1
ENSG00000138802	SEC24B	10427	-0.143975	6.07518	2.25187	0.148632	1
ENSG00000273786	NA	NA	-0.82207	-1.93979	2.25182	0.148636	1
ENSG00000135472	FAIM2	23017	0.572448	-1.56826	2.36678	0.148688	1
ENSG00000145708	CRHBP	1393	-4.05215	0.461953	2.28817	0.148905	1
ENSG00000139344	AMDHD1	144193	0.938141	-0.89059	2.24528	0.149198	1
ENSG00000064201	TSPAN32	10077	-0.427239	5.74405	2.24333	0.149366	1
ENSG00000152642	GPD1L	23171	-0.240572	4.85099	2.24267	0.149423	1
ENSG00000263513	FAM72C	554282	-0.50821	-0.194596	2.24235	0.14945	1
ENSG00000197245	FAM110D	79927	-0.642452	-1.66829	2.23609	0.149991	1
ENSG00000125966	MMP24	10893	0.475674	2.10244	2.23595	0.150003	1
ENSG00000187010	RHD	6007	0.706819	2.4709	2.23457	0.150123	1
ENSG00000197550	NA	NA	-0.776025	-1.34761	2.57994	0.150158	1
ENSG00000259635	NA	NA	-0.549095	-1.64649	2.23389	0.150182	1
ENSG00000272449	NA	NA	-0.546429	-0.174528	2.23218	0.150331	1
ENSG00000234290	NA	NA	-1.46335	-1.56715	2.2321	0.150337	1
ENSG00000181038	METTL23	124512	0.147132	3.23126	2.22986	0.150532	1
ENSG00000139998	RAB15	376267	0.269783	4.35797	2.22927	0.150583	1
ENSG00000067182	TNFRSF1A	7132	0.159323	6.61663	2.22884	0.150621	1
ENSG00000174695	TMEM167A	153339	0.164692	7.98202	2.2279	0.150702	1
ENSG00000131747	TOP2A	7153	-0.191368	9.06579	2.22749	0.150738	1
ENSG00000137221	TJAP1	93643	0.128588	4.53361	2.22749	0.150738	1
ENSG00000241975	NA	NA	-0.624222	-0.605459	2.22735	0.15075	1
ENSG00000206073	SERPINB4	6318	0.990824	-2.93547	2.55259	0.150811	1
ENSG00000137486	ARRB1	408	-0.219378	7.24488	2.22597	0.15087	1
ENSG00000073737	DHRS9	10170	-2.61503	3.36075	2.23081	0.150941	1
ENSG00000205534	NA	NA	0.432395	1.11171	2.22511	0.150946	1
ENSG00000228172	NA	NA	0.967754	-0.992839	2.22469	0.150983	1
ENSG00000269893	SNHG8	100093630	0.207658	5.28842	2.22415	0.15103	1
ENSG00000167904	TMEM68	137695	-0.15799	4.80411	2.22308	0.151123	1
ENSG00000141741	MIEN1	84299	-0.196317	3.02317	2.22209	0.151209	1
ENSG00000272008	NA	NA	0.606461	-0.632764	2.2207	0.151331	1
ENSG00000159882	ZNF230	7773	-0.205197	2.61925	2.22047	0.151352	1
ENSG00000271789	NA	NA	0.817754	-1.77882	2.21967	0.151422	1
ENSG00000174197	MGA	23269	-0.125465	7.08	2.21891	0.151488	1
ENSG00000214226	C17orf67	339210	0.32935	1.2035	2.21762	0.151601	1
ENSG00000223901	NA	NA	-0.670325	0.590545	2.21548	0.151789	1
ENSG00000229619	MBNL1-AS1	401093	0.666518	0.542746	2.21026	0.152249	1
ENSG00000077684	JADE1	79960	0.0931045	6.42154	2.20982	0.152287	1
ENSG00000102786	INTS6	26512	-0.188464	6.33818	2.20879	0.152378	1
ENSG00000050130	JKAMP	51528	-0.102171	5.4043	2.20737	0.152503	1
ENSG00000204054	NA	NA	0.403351	5.54469	2.20819	0.152768	1
ENSG00000152229	PSTPIP2	9050	-0.197903	8.4554	2.20366	0.152832	1
ENSG00000111790	FGFR1OP2	26127	-0.203244	6.63608	2.20344	0.152851	1
ENSG00000275160	RPL7AP45	100132678	-0.720311	-1.74147	2.2034	0.152855	1
ENSG00000271869	NA	NA	-0.553238	-0.914635	2.20328	0.152865	1
ENSG00000204070	SYS1	90196	0.204528	4.54114	2.20278	0.15291	1
ENSG00000111540	RAB5B	5869	-0.113893	7.38791	2.20133	0.153039	1
ENSG00000172780	RAB43	339122	0.437999	-0.25334	2.20037	0.153124	1
ENSG00000260296	NA	NA	-0.336499	0.422176	2.20036	0.153125	1
ENSG00000237797	NA	NA	-2.3006	-2.22458	2.22884	0.153174	1
ENSG00000228205	RPS3P3	440991	0.479039	-0.601719	2.19935	0.153214	1
ENSG00000166770	ZNF667-AS1	100128252	2.17324	-0.727164	2.20656	0.153218	1
ENSG00000047648	ARHGAP6	395	-0.355932	6.79654	2.19961	0.153262	1
ENSG00000115350	POLE4	56655	0.245294	2.93536	2.1979	0.153343	1
ENSG00000259165	DDX18P1	319099	1.28765	-0.64462	2.19587	0.153524	1
ENSG00000137804	NUSAP1	51203	-0.202981	6.9264	2.19384	0.153704	1
ENSG00000146215	CRIP3	401262	-0.406601	0.906176	2.19257	0.153819	1
ENSG00000131375	CAPN7	23473	-0.119727	5.70143	2.19241	0.153833	1
ENSG00000106341	PPP1R17	10842	0.618087	-1.50009	2.3019	0.153917	1
ENSG00000280234	NA	NA	-1.06081	-1.47719	2.24596	0.153938	1
ENSG00000280142	NA	NA	-0.415566	-0.707874	2.50731	0.154006	1
ENSG00000083123	BCKDHB	594	-0.117747	4.79756	2.18882	0.154153	1
ENSG00000004766	VPS50	55610	-0.175487	4.98836	2.18817	0.154212	1
ENSG00000211456	SACM1L	22908	-0.169291	7.14155	2.18757	0.154265	1
ENSG00000204438	GPANK1	7918	0.153775	4.31441	2.1866	0.154353	1
ENSG00000160408	ST6GALNAC6	30815	-0.14131	4.97417	2.18424	0.154564	1
ENSG00000143149	ALDH9A1	223	-0.13041	6.08203	2.18414	0.154573	1
ENSG00000164951	PDP1	54704	0.185847	5.23667	2.18364	0.154618	1
ENSG00000166189	HPS6	79803	-0.186891	3.76222	2.18345	0.154635	1
ENSG00000188107	EYS	346007	-0.413638	1.06433	2.18243	0.154726	1
ENSG00000253686	LINC01484	101928136	0.599895	-0.665074	2.23593	0.154801	1
ENSG00000135945	REV1	51455	-0.106105	5.55568	2.1809	0.154865	1
ENSG00000174886	NDUFA11	126328	0.43716	1.00442	2.18031	0.154918	1
ENSG00000203485	INF2	64423	0.130431	6.12305	2.1786	0.155071	1
ENSG00000130653	PNPLA7	375775	-0.540641	2.43409	2.17701	0.155215	1
ENSG00000061987	MON2	23041	-0.130745	6.17796	2.17658	0.155254	1
ENSG00000171150	SOCS5	9655	0.115923	5.31081	2.17538	0.155362	1
ENSG00000118156	ZNF541	84215	2.15703	-1.57592	2.17532	0.155368	1
ENSG00000186340	THBS2	7058	0.396968	2.40069	2.17471	0.155423	1
ENSG00000206262	FOXL2NB	401089	0.660567	-0.732609	2.22841	0.155452	1
ENSG00000170191	NANP	140838	-0.109751	4.49418	2.17404	0.155484	1
ENSG00000164603	BMT2	154743	-0.198229	5.20763	2.1732	0.155559	1
ENSG00000183785	TUBA8	51807	1.25361	-1.6813	2.19104	0.155564	1
ENSG00000127980	PEX1	5189	-0.143332	5.29866	2.17187	0.155679	1
ENSG00000142945	KIF2C	11004	-0.176694	5.8428	2.17183	0.155683	1
ENSG00000186187	ZNRF1	84937	0.148059	3.66361	2.17026	0.155826	1
ENSG00000251396	NA	NA	-0.543373	-1.22531	2.16963	0.155883	1
ENSG00000204961	PCDHA9	9752	0.911476	-1.63798	2.169	0.15594	1
ENSG00000118960	HS1BP3	64342	-0.181328	3.58284	2.16712	0.156111	1
ENSG00000133131	MORC4	79710	-0.224466	2.85926	2.16658	0.15616	1
ENSG00000198604	BAZ1A	11177	-0.168389	7.34192	2.16655	0.156162	1
ENSG00000168172	HOOK3	84376	-0.145755	7.59108	2.16497	0.156307	1
ENSG00000140577	CRTC3	64784	-0.204702	4.88789	2.16311	0.156476	1
ENSG00000103269	RHBDL1	9028	0.569218	-0.802984	2.16168	0.156606	1
ENSG00000110851	PRDM4	11108	-0.133219	5.09571	2.16085	0.156682	1
ENSG00000121058	COIL	8161	-0.0999969	5.79991	2.15889	0.156861	1
ENSG00000185344	ATP6V0A2	23545	0.111217	6.38222	2.15829	0.156916	1
ENSG00000122966	CIT	11113	-0.146977	5.82285	2.15678	0.157054	1
ENSG00000178896	EXOSC4	54512	0.26989	1.72084	2.15631	0.157097	1
ENSG00000182648	LINC01006	100506380	0.310874	2.33159	2.1555	0.157172	1
ENSG00000152582	SPEF2	79925	-0.347408	0.714092	2.15501	0.157216	1
ENSG00000146477	SLC22A3	6581	0.927317	-0.862871	2.15282	0.157417	1
ENSG00000234585	CCT6P3	643180	0.341023	1.56403	2.1515	0.157539	1
ENSG00000244005	NFS1	9054	-0.216072	3.66509	2.14914	0.157755	1
ENSG00000153208	MERTK	10461	-0.226196	5.16157	2.14841	0.157823	1
ENSG00000105649	RAB3A	5864	-0.301583	1.57311	2.14822	0.15784	1
ENSG00000147905	ZCCHC7	84186	-0.154602	5.16607	2.14773	0.157885	1
ENSG00000132740	IGHMBP2	3508	-0.160618	3.82191	2.14689	0.157963	1
ENSG00000233170	NA	NA	0.549889	-0.673176	2.14682	0.157969	1
ENSG00000173714	WFIKKN2	124857	-0.656908	0.656156	2.1993	0.158006	1
ENSG00000184844	NA	NA	0.676694	-2.33903	2.19775	0.158143	1
ENSG00000070915	SLC12A3	6559	-1.23345	-0.733259	2.14348	0.158277	1
ENSG00000204923	FBXO48	554251	0.288942	3.20976	2.14289	0.158332	1
ENSG00000047621	C12orf4	57102	-0.131947	4.93878	2.14081	0.158524	1
ENSG00000172728	FUT10	84750	-0.140167	4.29339	2.14077	0.158528	1
ENSG00000240429	NA	NA	0.451664	0.143694	2.14022	0.158579	1
ENSG00000174915	PTDSS2	81490	0.100441	4.62492	2.14005	0.158595	1
ENSG00000124107	SLPI	6590	-2.75728	-1.67071	2.16777	0.158597	1
ENSG00000140044	JDP2	122953	0.249624	4.43882	2.13821	0.158765	1
ENSG00000261455	LINC01003	100128822	-0.448671	1.83075	2.13799	0.158786	1
ENSG00000124160	NCOA5	57727	0.18741	5.44009	2.13776	0.158807	1
ENSG00000138029	HADHB	3032	-0.122554	6.64363	2.13551	0.159017	1
ENSG00000174599	TRAM1L1	133022	-0.594306	-0.229293	2.13449	0.159111	1
ENSG00000251192	ZNF674	641339	0.294016	2.56291	2.13353	0.1592	1
ENSG00000254837	LOC100287896	100287896	-0.239884	1.77187	2.13343	0.15921	1
ENSG00000198839	ZNF277	11179	-0.140939	5.22397	2.13211	0.159332	1
ENSG00000205559	CHKB-DT	100144603	-0.706827	-1.62936	2.13202	0.159341	1
ENSG00000189014	NA	NA	0.527846	-1.01883	2.13131	0.159407	1
ENSG00000132356	PRKAA1	5562	0.184876	6.68317	2.13063	0.15947	1
ENSG00000279059	NA	NA	-0.304066	1.81638	2.12958	0.159569	1
ENSG00000255046	NA	NA	0.813355	-0.788397	2.12949	0.159577	1
ENSG00000272701	NA	NA	-0.616615	-0.979327	2.14546	0.159699	1
ENSG00000117533	VAMP4	8674	-0.178049	4.73237	2.1253	0.159969	1
ENSG00000220517	ASS1P1	442167	-0.940723	-0.32063	2.1419	0.160028	1
ENSG00000124357	NAGK	55577	0.227149	5.6572	2.12333	0.160153	1
ENSG00000236411	NA	NA	-1.09036	-1.18394	2.13923	0.160275	1
ENSG00000101413	RPRD1B	58490	0.113062	5.53804	2.12102	0.16037	1
ENSG00000131023	LATS1	9113	0.122456	6.32559	2.12064	0.160405	1
ENSG00000179399	GPC5	2262	-0.618034	-0.194687	2.12021	0.160446	1
ENSG00000167549	CORO6	84940	0.481007	1.14536	2.11976	0.160488	1
ENSG00000088727	KIF9	64147	0.304806	2.09955	2.1194	0.160523	1
ENSG00000164611	PTTG1	9232	-0.190253	5.65602	2.11847	0.16061	1
ENSG00000165071	TMEM71	137835	2.59842	2.3328	2.13565	0.160634	1
ENSG00000061918	GUCY1B1	2983	-0.307099	5.97047	2.1199	0.160666	1
ENSG00000177150	FAM210A	125228	-0.108872	4.58907	2.11598	0.160845	1
ENSG00000196937	FAM3C	10447	0.179395	4.90457	2.11505	0.160932	1
ENSG00000203865	ATP1A1-AS1	84852	0.37687	0.131134	2.11483	0.160953	1
ENSG00000230373	GOLGA6L17P	642402	-0.58546	-0.576762	2.11455	0.160979	1
ENSG00000198019	FCGR1B	2210	3.06723	1.10946	2.13132	0.161161	1
ENSG00000276547	PCDHGB5	56101	0.675448	-1.66604	2.11201	0.161219	1
ENSG00000253846	PCDHGA10	56106	0.288008	3.53151	2.11158	0.16126	1
ENSG00000170113	NIPA1	123606	-0.166793	4.89046	2.11132	0.161284	1
ENSG00000174718	RESF1	55196	0.171001	7.64348	2.11113	0.161302	1
ENSG00000276649	NA	NA	-0.726125	0.0915922	2.11032	0.161379	1
ENSG00000147202	DIAPH2	1730	0.266333	6.25814	2.11105	0.161381	1
ENSG00000100629	CEP128	145508	-0.204409	4.57208	2.10962	0.161445	1
ENSG00000099869	IGF2-AS	51214	3.22948	-2.62813	2.19297	0.16145	1
ENSG00000138018	SELENOI	85465	0.109108	6.89258	2.10912	0.161493	1
ENSG00000205856	C22orf42	150297	-0.432753	-1.33516	2.10822	0.161577	1
ENSG00000163154	TNFAIP8L2	79626	-1.22372	4.82861	2.18763	0.161628	1
ENSG00000234373	NA	NA	-0.535496	-0.586454	2.12365	0.161725	1
ENSG00000272693	LOC441242	441242	-0.437606	-0.539752	2.1056	0.161826	1
ENSG00000197181	PIWIL2	55124	1.15268	2.05123	2.11175	0.161882	1
ENSG00000174227	PIGG	54872	0.165365	5.30508	2.10392	0.161986	1
ENSG00000183889	NA	NA	-0.621846	-1.81974	2.10295	0.162078	1
ENSG00000260588	NA	NA	0.404394	0.267259	2.10228	0.162142	1
ENSG00000164808	SPIDR	23514	-0.198494	5.40974	2.1012	0.162245	1
ENSG00000092140	G2E3	55632	-0.138773	6.34985	2.10062	0.1623	1
ENSG00000123485	HJURP	55355	-0.205474	5.39073	2.10061	0.162301	1
ENSG00000197580	BCO2	83875	-0.729974	3.22603	2.10179	0.162398	1
ENSG00000154813	DPH3	285381	0.111196	5.43411	2.0988	0.162473	1
ENSG00000158373	H2BC5	3017	0.464906	3.43583	2.0978	0.162581	1
ENSG00000280832	NA	NA	-0.299687	2.15699	2.09643	0.162699	1
ENSG00000179593	ALOX15B	247	1.26284	-2.0991	2.09586	0.162755	1
ENSG00000277767	NA	NA	0.729	-1.36843	2.09562	0.162777	1
ENSG00000175073	VCPIP1	80124	0.122164	6.43963	2.09473	0.162863	1
ENSG00000147419	CCDC25	55246	-0.0910076	6.08667	2.09449	0.162886	1
ENSG00000273723	NA	NA	-0.369913	0.000841842	2.09381	0.16295	1
ENSG00000161664	ASB16	92591	0.417555	0.690618	2.09366	0.162964	1
ENSG00000137207	YIPF3	25844	0.0964759	5.5546	2.09351	0.162979	1
ENSG00000273893	NA	NA	0.458038	-0.612885	2.0925	0.163076	1
ENSG00000145354	CISD2	493856	0.123979	4.92454	2.09007	0.163309	1
ENSG00000156735	BAG4	9530	0.0858634	5.88197	2.0898	0.163334	1
ENSG00000214784	RPS3AP21	402287	0.43057	-0.983867	2.08974	0.163341	1
ENSG00000218283	NA	NA	0.144461	3.75159	2.08951	0.163363	1
ENSG00000181929	PRKAG1	5571	-0.118888	5.82313	2.087	0.163604	1
ENSG00000236675	MTX1P1	4581	-0.379261	0.466842	2.0855	0.163749	1
ENSG00000180957	PITPNB	23760	-0.0917064	7.0205	2.08454	0.163841	1
ENSG00000254231	LOC105375624	105375624	0.750929	-1.1895	2.08229	0.164058	1
ENSG00000080839	RBL1	5933	0.216235	5.29799	2.08055	0.164226	1
ENSG00000115421	PAPOLG	64895	-0.0972205	5.50514	2.08008	0.164272	1
ENSG00000178177	LCORL	254251	-0.160997	5.3282	2.07977	0.164301	1
ENSG00000188785	ZNF548	147694	0.157408	3.95666	2.07973	0.164306	1
ENSG00000269887	NA	NA	0.659161	-0.0147703	2.07965	0.164313	1
ENSG00000042429	MED17	9440	0.299309	1.59291	2.07797	0.164476	1
ENSG00000110200	ANAPC15	25906	0.228582	1.72775	2.07443	0.164819	1
ENSG00000177807	KCNJ10	3766	0.642773	-0.641112	2.0735	0.16491	1
ENSG00000153233	PTPRR	5801	-0.530959	-1.30413	2.08824	0.165083	1
ENSG00000143612	C1orf43	25912	-0.0808468	7.46057	2.07114	0.165139	1
ENSG00000135363	LMO2	4005	-0.364939	6.44992	2.0728	0.165192	1
ENSG00000065989	PDE4A	5141	-0.184738	4.65961	2.07048	0.165203	1
ENSG00000240288	GHRLOS	100126793	-0.477694	-0.138859	2.06858	0.165389	1
ENSG00000140534	TICRR	90381	-0.217611	5.19356	2.06698	0.165544	1
ENSG00000198157	HMGN5	79366	-0.232298	5.89034	2.06535	0.165703	1
ENSG00000114854	TNNC1	7134	0.581381	0.220274	2.06413	0.165823	1
ENSG00000278828	H3C10	8357	0.557281	4.61811	2.067	0.165898	1
ENSG00000270510	LOC100420680	100420680	-0.456058	-0.46496	2.06279	0.165954	1
ENSG00000163848	ZNF148	7707	-0.105574	6.76102	2.06167	0.166063	1
ENSG00000145016	RUBCN	9711	-0.15666	5.74749	2.05789	0.166434	1
ENSG00000241095	NA	NA	0.741181	-1.45785	2.05763	0.16646	1
ENSG00000272579	NA	NA	-0.26228	1.38008	2.05666	0.166556	1
ENSG00000242960	NA	NA	-0.515663	-0.64516	2.05586	0.166634	1
ENSG00000170004	CHD3	1107	-0.173444	7.47072	2.05579	0.166641	1
ENSG00000131269	ABCB7	22	-0.0966519	5.80102	2.05573	0.166647	1
ENSG00000020577	SAMD4A	23034	0.513912	3.47271	2.0564	0.166823	1
ENSG00000091732	ZC3HC1	51530	0.126136	4.32863	2.05331	0.166885	1
ENSG00000149262	INTS4	92105	-0.1091	5.05658	2.053	0.166915	1
ENSG00000261652	C15orf65	145788	-0.608575	-1.24821	2.05153	0.16706	1
ENSG00000130592	LSP1	4046	-3.60189	7.67114	2.0851	0.167193	1
ENSG00000282951	NA	NA	1.17465	-1.57368	2.04967	0.167244	1
ENSG00000236528	NA	NA	-1.6603	-2.17508	2.04909	0.167302	1
ENSG00000273136	NBPF26	101060684	0.261109	1.63334	2.049	0.16731	1
ENSG00000111727	HCFC2	29915	0.337295	3.51541	2.049	0.167311	1
ENSG00000170312	CDK1	983	-0.145995	6.89268	2.04851	0.167359	1
ENSG00000229036	NA	NA	-0.304177	1.71481	2.04827	0.167383	1
ENSG00000256448	NA	NA	-1.83532	-2.27289	2.04801	0.167408	1
ENSG00000114670	NEK11	79858	-0.435419	0.864013	2.04779	0.16743	1
ENSG00000128309	MPST	4357	0.108112	5.12359	2.04763	0.167447	1
ENSG00000115464	USP34	9736	-0.118228	7.83365	2.04745	0.167464	1
ENSG00000145936	KCNMB1	3779	-0.582047	3.37088	2.0475	0.16747	1
ENSG00000179715	PCED1B	91523	0.392315	1.7998	2.04665	0.167543	1
ENSG00000158555	GDPD5	81544	0.382848	1.81463	2.04472	0.167735	1
ENSG00000167967	E4F1	1877	0.168724	3.59622	2.04226	0.167978	1
ENSG00000129911	KLF16	83855	0.15025	4.3582	2.04121	0.168083	1
ENSG00000138670	RASGEF1B	153020	0.437896	4.09655	2.04281	0.168166	1
ENSG00000119231	SENP5	205564	-0.114058	6.22352	2.04036	0.168167	1
ENSG00000228592	D21S2088E	266917	0.379356	3.21239	2.0886	0.168202	1
ENSG00000170092	SPDYE5	442590	0.618355	-0.67685	2.03969	0.168234	1
ENSG00000150275	PCDH15	65217	0.87879	-2.41377	2.05394	0.168416	1
ENSG00000199899	NA	NA	3.01337	-1.63985	2.08608	0.168443	1
ENSG00000163156	SCNM1	79005	0.110067	5.01332	2.03727	0.168476	1
ENSG00000241666	NA	NA	2.63532	-2.03439	2.05202	0.168605	1
ENSG00000138617	PARP16	54956	-0.256382	3.05335	2.03543	0.168659	1
ENSG00000183484	GPR132	29933	1.78226	3.97219	2.03423	0.168809	1
ENSG00000235257	ITGA9-AS1	101928153	-0.501379	2.17908	2.03286	0.168915	1
ENSG00000102265	TIMP1	7076	0.191279	6.37478	2.0327	0.168932	1
ENSG00000119661	DNAL1	83544	-0.139327	4.23556	2.03208	0.168994	1
ENSG00000132294	EFR3A	23167	0.133075	6.84129	2.03175	0.169027	1
ENSG00000183779	ZNF703	80139	0.583258	3.32178	2.0328	0.169102	1
ENSG00000134644	PUM1	9698	-0.0940098	7.33064	2.03084	0.169118	1
ENSG00000250107	CACNA1G-AS1	253962	-1.74217	-2.19395	2.0561	0.169135	1
ENSG00000170468	RIOX1	79697	0.199408	3.73712	2.02912	0.16929	1
ENSG00000147124	ZNF41	7592	-0.15363	4.21959	2.02761	0.169442	1
ENSG00000166199	ALKBH3	221120	0.158274	4.21385	2.0264	0.169563	1
ENSG00000170684	ZNF296	162979	0.327595	2.1425	2.02497	0.169708	1
ENSG00000225973	PIGBOS1	101928527	-0.199222	2.57495	2.02493	0.169711	1
ENSG00000283929	MIR5010	100847046	1.34403	-1.94399	2.02417	0.169788	1
ENSG00000166225	FRS2	10818	0.147741	5.38413	2.02377	0.169828	1
ENSG00000129255	MPDU1	9526	0.148058	5.39103	2.02271	0.169935	1
ENSG00000259658	LOC100128108	100128108	-0.416074	0.78517	2.02225	0.169982	1
ENSG00000251867	NA	NA	0.42346	0.417738	2.01982	0.170226	1
ENSG00000134452	FBH1	84893	-0.129134	5.64567	2.01952	0.170257	1
ENSG00000117090	SLAMF1	6504	2.6573	-0.323097	2.03392	0.170401	1
ENSG00000151846	PABPC3	5042	0.373386	0.0176327	2.01778	0.170432	1
ENSG00000130724	CHMP2A	27243	-0.132468	5.62021	2.0167	0.170542	1
ENSG00000038532	CLEC16A	23274	0.135989	4.99316	2.01519	0.170695	1
ENSG00000129055	ANAPC13	25847	-0.1076	5.30029	2.0147	0.170744	1
ENSG00000172318	B3GALT1	8708	0.456007	3.19565	2.03866	0.170914	1
ENSG00000099968	BCL2L13	23786	-0.0957235	6.334	2.01247	0.170971	1
ENSG00000226221	RPL26P19	441073	-0.32318	0.190158	2.01247	0.170971	1
ENSG00000131187	F12	2161	0.569952	-0.3071	2.02821	0.170972	1
ENSG00000112303	VNN2	8875	2.57602	0.0956382	2.02674	0.171119	1
ENSG00000274211	SOCS7	30837	-0.145607	5.48532	2.01079	0.171141	1
ENSG00000231767	RPS27AP5	100271374	0.575083	-1.39529	2.01052	0.171169	1
ENSG00000167987	VPS37C	55048	0.148854	4.37366	2.00836	0.171388	1
ENSG00000177910	SPATA31C2	645961	-0.874015	-2.4522	2.05557	0.171402	1
ENSG00000131730	CKMT2	1160	0.44002	-0.481766	2.0082	0.171404	1
ENSG00000133808	NA	NA	-0.517079	2.02837	2.00287	0.171949	1
ENSG00000185347	TEDC1	283643	-0.35819	1.12456	2.00141	0.172099	1
ENSG00000150048	CLEC1A	51267	-0.896535	-0.505158	2.00134	0.172106	1
ENSG00000107020	PLGRKT	55848	-0.200248	3.74758	2.00124	0.172115	1
ENSG00000230630	NA	NA	-1.60847	-1.31734	2.00075	0.172165	1
ENSG00000198855	FICD	11153	0.230887	2.78605	1.99986	0.172257	1
ENSG00000174840	PDE12	201626	0.191491	5.49617	1.99947	0.172296	1
ENSG00000176732	PFN4	375189	0.848825	-1.20884	1.99923	0.172321	1
ENSG00000151503	NCAPD3	23310	-0.154058	6.53236	1.99921	0.172323	1
ENSG00000162944	RFTN2	130132	-0.42152	0.257324	1.99841	0.172405	1
ENSG00000269974	NA	NA	0.442646	-0.203894	1.99671	0.17258	1
ENSG00000272072	NA	NA	-0.752293	-0.534371	1.9966	0.172591	1
ENSG00000189143	CLDN4	1364	0.481729	2.33957	1.99605	0.172648	1
ENSG00000248131	NA	NA	0.417295	3.34768	2.04244	0.172704	1
ENSG00000279801	NA	NA	-0.82843	-0.97942	1.99532	0.172723	1
ENSG00000170049	KCNAB3	9196	-0.50968	0.900005	1.99522	0.172733	1
ENSG00000146426	TIAM2	26230	0.222697	3.11774	1.99468	0.172788	1
ENSG00000115561	CHMP3	51652	-0.114111	5.30143	1.9943	0.172827	1
ENSG00000108932	SLC16A6	9120	0.892008	3.36855	1.99767	0.172835	1
ENSG00000163378	EOGT	285203	0.164752	4.74219	1.99362	0.172898	1
ENSG00000163602	RYBP	23429	0.173999	7.16506	1.99354	0.172906	1
ENSG00000143458	GABPB2	126626	0.135183	3.91142	1.99326	0.172935	1
ENSG00000136383	ALPK3	57538	0.212458	5.74771	1.99296	0.172965	1
ENSG00000219200	RNASEK	440400	-0.288344	1.51795	2.37415	0.172977	1
ENSG00000090776	EFNB1	1947	-0.338128	4.76966	1.99458	0.172989	1
ENSG00000162368	CMPK1	51727	-0.139462	7.64657	1.99262	0.173001	1
ENSG00000258667	HIF1A-AS3	105370526	1.08316	-2.21682	1.99211	0.173053	1
ENSG00000269652	NA	NA	0.742316	-0.446528	1.99035	0.173234	1
ENSG00000226281	NA	NA	-1.45703	1.16996	1.99026	0.173244	1
ENSG00000101019	UQCC1	55245	-0.110887	5.17771	1.98894	0.17338	1
ENSG00000148634	HERC4	26091	-0.152375	6.29342	1.98726	0.173554	1
ENSG00000254859	NA	NA	-1.32443	-1.86313	1.98653	0.173629	1
ENSG00000135439	AGAP2	116986	0.334913	3.27453	1.98648	0.173634	1
ENSG00000132692	BCAN	63827	0.545436	1.14471	1.98642	0.173641	1
ENSG00000248866	USP46-DT	643783	0.313285	1.16897	1.98639	0.173644	1
ENSG00000163017	ACTG2	72	0.525403	-0.0839944	2.03191	0.173741	1
ENSG00000231177	LINC00852	84657	-0.419886	-0.601429	1.98524	0.173763	1
ENSG00000169372	CRADD	8738	0.191328	2.27932	1.98493	0.173795	1
ENSG00000153879	CEBPG	1054	0.125927	6.41315	1.98454	0.173836	1
ENSG00000165424	ZCCHC24	219654	-0.214809	4.34602	1.98411	0.17388	1
ENSG00000272240	NA	NA	-0.77511	-1.49754	1.98278	0.174018	1
ENSG00000186141	POLR3C	10623	0.106219	5.24767	1.98101	0.174201	1
ENSG00000214110	NA	NA	-0.314975	1.2727	1.98047	0.174257	1
ENSG00000274756	RPS2P50	729842	0.637256	-1.55119	1.97924	0.174386	1
ENSG00000115459	ELMOD3	84173	-0.172735	3.96699	1.97723	0.174595	1
ENSG00000007376	RPUSD1	113000	0.211194	3.20367	1.97631	0.174691	1
ENSG00000108406	DHX40	79665	-0.144761	5.65858	1.9751	0.174817	1
ENSG00000144746	ARL6IP5	10550	-0.15601	7.82236	1.97469	0.174859	1
ENSG00000168461	RAB31	11031	-0.145053	8.45312	1.9743	0.174901	1
ENSG00000033867	SLC4A7	9497	-0.135141	7.16284	1.97397	0.174935	1
ENSG00000159592	GPBP1L1	60313	-0.0926207	7.42757	1.97366	0.174967	1
ENSG00000228971	LINC02607	100996635	-1.2246	-2.29607	2.01776	0.175158	1
ENSG00000075073	TACR2	6865	0.693889	-1.40354	1.97181	0.175161	1
ENSG00000137040	RANBP6	26953	-0.0910344	6.02206	1.97178	0.175164	1
ENSG00000184787	UBE2G2	7327	-0.100858	6.81509	1.97113	0.175232	1
ENSG00000150457	LATS2	26524	0.114655	5.37708	1.97097	0.175248	1
ENSG00000124215	CDH26	60437	0.363205	2.58674	1.96902	0.175453	1
ENSG00000132549	VPS13B	157680	-0.127484	6.51555	1.96871	0.175485	1
ENSG00000119125	GDA	9615	-1.3887	-1.55593	1.96778	0.175663	1
ENSG00000141337	ARSG	22901	-0.221826	2.38183	1.96651	0.175716	1
ENSG00000135679	MDM2	4193	0.164177	6.76894	1.96639	0.175729	1
ENSG00000180340	FZD2	2535	-0.328196	4.11171	1.96519	0.175855	1
ENSG00000149564	ESAM	90952	1.11578	5.7186	1.96498	0.175877	1
ENSG00000153066	TXNDC11	51061	0.122864	4.71312	1.96421	0.175957	1
ENSG00000156675	RAB11FIP1	80223	0.151574	5.83136	1.96383	0.175997	1
ENSG00000162814	SPATA17	128153	-0.539463	-1.74815	1.96287	0.176098	1
ENSG00000145632	PLK2	10769	0.282669	3.80199	1.96262	0.176125	1
ENSG00000189067	LITAF	9516	0.240925	7.56437	1.9627	0.176153	1
ENSG00000151632	AKR1C2	1646	-0.533796	-0.625573	1.96207	0.176183	1
ENSG00000273576	NA	NA	-0.324191	0.522021	1.96181	0.176211	1
ENSG00000084652	TXLNA	200081	-0.109943	6.78391	1.9612	0.176275	1
ENSG00000226031	FGF13-AS1	100129662	0.465043	-0.866445	2.22254	0.176347	1
ENSG00000127527	EPS15L1	58513	-0.137085	5.42483	1.95898	0.176509	1
ENSG00000186451	SPATA12	353324	0.857092	-2.36415	2.09648	0.176587	1
ENSG00000275004	ZNF280B	140883	0.20985	3.80488	1.95662	0.176758	1
ENSG00000262879	LOC101927060	101927060	-0.162002	3.47947	1.95585	0.176839	1
ENSG00000116711	PLA2G4A	5321	-0.335581	5.20397	1.95694	0.176937	1
ENSG00000277851	NA	NA	2.11897	-1.99155	1.96965	0.176968	1
ENSG00000250947	TRPC7-AS2	106478968	-0.635195	-2.67364	2.21444	0.177045	1
ENSG00000170100	ZNF778	197320	0.170839	4.76915	1.95239	0.177206	1
ENSG00000233968	LOC101928834	101928834	2.11949	2.88179	1.96687	0.177259	1
ENSG00000232439	RPL18AP7	100133038	-0.490644	-0.883838	1.95001	0.177459	1
ENSG00000189114	BLOC1S3	388552	0.229774	3.30946	1.94848	0.177622	1
ENSG00000241120	HMGN1P8	100874431	0.840662	-1.56976	1.94677	0.177803	1
ENSG00000272369	NA	NA	-0.985998	-1.51911	1.94633	0.17785	1
ENSG00000161800	RACGAP1	29127	-0.205944	6.13455	1.94512	0.177979	1
ENSG00000276291	NA	NA	-0.364632	2.68105	1.94473	0.178021	1
ENSG00000157869	RAB28	9364	-0.145373	4.49414	1.94435	0.178061	1
ENSG00000168078	PBK	55872	-0.232191	3.56554	1.94244	0.178266	1
ENSG00000037637	FBXO42	54455	-0.114413	5.39945	1.94217	0.178295	1
ENSG00000166923	GREM1	26585	0.849688	0.485171	1.94175	0.178478	1
ENSG00000015153	YAF2	10138	-0.235815	4.28108	1.93994	0.178533	1
ENSG00000184281	TSSC4	10078	0.150462	3.62689	1.93928	0.178603	1
ENSG00000275318	LOC100419515	100419515	0.345012	0.284421	1.9381	0.17873	1
ENSG00000167635	ZNF146	7705	-0.0768022	7.78671	1.93609	0.178945	1
ENSG00000234106	SRP14P2	111644132	-0.479791	-1.44071	1.93605	0.178949	1
ENSG00000148358	GPR107	57720	-0.0894539	6.91896	1.93588	0.178968	1
ENSG00000276317	NA	NA	0.652117	-0.803352	2.16903	0.179187	1
ENSG00000237883	DGUOK-AS1	100874048	-0.540367	-0.631628	1.93357	0.179217	1
ENSG00000119446	RBM18	92400	0.123453	4.95419	1.93327	0.179248	1
ENSG00000107537	PHYH	5264	-0.181154	4.02756	1.93296	0.179282	1
ENSG00000008300	CELSR3	1951	-0.169059	4.13002	1.93277	0.179302	1
ENSG00000161395	PGAP3	93210	0.170842	3.11355	1.93248	0.179334	1
ENSG00000123739	PLA2G12A	81579	-0.1608	5.7217	1.9322	0.179364	1
ENSG00000222985	RNU2-14P	106481638	2.34177	-2.34542	2.00365	0.179427	1
ENSG00000196565	HBG2	3048	1.6412	8.21117	1.93455	0.179439	1
ENSG00000186891	TNFRSF18	8784	0.847271	-0.0453802	1.93137	0.179453	1
ENSG00000280310	NA	NA	-0.544832	-1.41972	1.93026	0.179573	1
ENSG00000127399	LRRC61	65999	-1.32668	-2.27804	2.10121	0.179586	1
ENSG00000157570	TSPAN18	90139	-0.274802	6.52575	1.92992	0.179799	1
ENSG00000102385	DRP2	1821	-0.416918	0.924489	1.928	0.179816	1
ENSG00000105619	TFPT	29844	-0.190329	2.9953	1.92704	0.17992	1
ENSG00000231738	TSPAN19	144448	-0.701068	-2.75528	2.17996	0.180058	1
ENSG00000107960	STN1	79991	-0.152586	4.71924	1.92493	0.180148	1
ENSG00000267702	NA	NA	-1.28233	0.54747	2.15214	0.180206	1
ENSG00000260252	NA	NA	-1.03425	-1.98665	1.92309	0.180348	1
ENSG00000279384	NA	NA	0.93758	-2.27798	2.01112	0.180424	1
ENSG00000153179	RASSF3	283349	0.111023	5.94024	1.92208	0.180457	1
ENSG00000204120	GIGYF2	26058	-0.107693	7.01509	1.92066	0.180612	1
ENSG00000225882	LINC01456	105373144	-0.754838	-2.32672	1.96338	0.180744	1
ENSG00000143995	MEIS1	4211	-0.542996	7.68252	1.92021	0.180761	1
ENSG00000214513	NOTO	344022	0.627496	-2.71301	1.96282	0.180802	1
ENSG00000233426	EIF3FP3	339799	0.202344	2.25366	1.91807	0.180893	1
ENSG00000260916	CCPG1	9236	0.208051	4.16603	1.9178	0.180923	1
ENSG00000147601	TERF1	7013	0.118412	7.86635	1.91511	0.181216	1
ENSG00000196914	ARHGEF12	23365	-0.177216	7.84482	1.91414	0.181322	1
ENSG00000263353	PPIAL4A	653505	-0.457349	-0.65444	1.91383	0.181355	1
ENSG00000196209	SIRPB2	284759	-2.57525	4.00498	1.91858	0.181404	1
ENSG00000248932	LOC100507291	100507291	-0.385283	0.211198	1.91238	0.181513	1
ENSG00000235863	B3GALT4	8705	-0.237145	1.98325	1.91081	0.181685	1
ENSG00000259078	NA	NA	-0.898469	-1.1819	1.91019	0.181753	1
ENSG00000117228	GBP1	2633	-2.02322	-2.42306	1.92448	0.181771	1
ENSG00000276846	NA	NA	-0.675966	-1.86123	1.90991	0.181784	1
ENSG00000155093	PTPRN2	5799	0.496526	-0.697706	1.92353	0.181874	1
ENSG00000168826	ZBTB49	166793	0.213928	2.38164	1.90879	0.181906	1
ENSG00000186792	HYAL3	8372	-0.246533	2.71757	1.90849	0.181939	1
ENSG00000165091	TMC1	117531	0.649671	0.231554	1.93121	0.181965	1
ENSG00000080802	CNOT4	4850	-0.102419	5.32214	1.90743	0.182055	1
ENSG00000184221	OLIG1	116448	-1.17482	0.408972	1.91127	0.182153	1
ENSG00000141524	TMC6	11322	0.140277	5.80079	1.90645	0.182163	1
ENSG00000163701	IL17RE	132014	0.377937	1.9924	1.90645	0.182163	1
ENSG00000118137	APOA1	335	1.29323	2.0845	1.91112	0.182218	1
ENSG00000241468	ATP5MF	9551	0.16882	4.22747	1.90443	0.182384	1
ENSG00000185261	KIAA0825	285600	0.301613	1.07508	1.90442	0.182385	1
[truncated: 17,981 more rows]

## Sheet: edgeR_glmfit_HPCs
genes	Symbol	entrezID	logFC	logCPM	F	PValue	FDR
ENSG00000175161	CADM2	253559	-4.48536	3.23756	213.115	2.4916e-12	4.97822e-08
ENSG00000248131	NA	NA	-7.94067	3.34768	113.315	1.49199e-08	0.000117231
ENSG00000254101	LINC02055	107986980	-5.96765	-2.21452	94.1119	1.76023e-08	0.000117231
ENSG00000129317	PUS7L	83448	-0.831938	5.41552	71.4328	3.93678e-08	0.000196642
ENSG00000081760	AACS	65985	-0.629553	4.83284	53.5224	3.77464e-07	0.00150835
ENSG00000225614	ZNF469	84627	-1.90748	3.39953	50.4943	6.04044e-07	0.00201147
ENSG00000133216	EPHB2	2048	-2.09915	3.61654	49.2512	7.72959e-07	0.002131
ENSG00000227124	ZNF717	100131827	-5.14705	0.109408	48.6084	8.53253e-07	0.002131
ENSG00000180730	SHISA2	387914	-1.7148	3.55893	44.3281	1.51566e-06	0.00302922
ENSG00000181634	TNFSF15	9966	-1.68027	4.11489	44.854	1.51612e-06	0.00302922
ENSG00000115155	OTOF	9381	-2.75188	3.57674	47.9777	2.61095e-06	0.00474244
ENSG00000198001	IRAK4	51135	-0.565081	4.86465	35.5116	7.02948e-06	0.0117041
ENSG00000173706	HEG1	57493	-0.998465	6.61698	35.1991	7.89301e-06	0.012131
ENSG00000123095	BHLHE41	79365	-1.50139	6.42327	35.0043	9.12606e-06	0.0126566
ENSG00000132204	NA	NA	-5.9416	-0.309082	34.4242	9.50193e-06	0.0126566
ENSG00000115652	UXS1	80146	0.356545	5.54142	31.8735	1.42715e-05	0.0178215
ENSG00000186174	BCL9L	283149	-0.514887	4.9279	28.7891	2.7111e-05	0.0308477
ENSG00000198756	COLGALT2	23127	-0.898833	3.2968	28.6739	2.77907e-05	0.0308477
ENSG00000154237	LRRK1	79705	-0.792409	6.02101	28.0354	3.19529e-05	0.033356
ENSG00000110013	SIAE	54414	0.571477	5.57663	27.8291	3.33894e-05	0.033356
ENSG00000254415	SIGLEC14	100049587	-1.3457	4.61034	32.3344	4.12949e-05	0.0382039
ENSG00000179455	MKRN3	7681	-8.40511	-1.73633	37.9788	4.20664e-05	0.0382039
ENSG00000088888	MAVS	57506	0.444132	8.38372	26.5358	4.45153e-05	0.0386703
ENSG00000025708	TYMP	1890	-1.52278	4.49209	26.2655	5.29873e-05	0.0441119
ENSG00000270120	NA	NA	-3.31488	-1.50284	25.4936	5.64693e-05	0.0442693
ENSG00000163531	NFASC	23114	1.62621	2.63314	26.7804	5.76077e-05	0.0442693
ENSG00000151914	DST	667	-0.396794	7.14656	24.8257	6.5966e-05	0.0483153
ENSG00000198879	SFMBT2	57713	-0.846543	7.11061	24.8953	6.77091e-05	0.0483153
ENSG00000165816	VWA2	340706	3.12982	-0.415406	25.5896	7.43627e-05	0.0499465
ENSG00000224597	SVIL-AS1	102724316	-2.86218	-0.582147	24.2397	7.59289e-05	0.0499465
ENSG00000196664	TLR7	51284	-1.39139	6.84766	24.6353	7.74945e-05	0.0499465
ENSG00000095015	MAP3K1	4214	-0.486171	6.20172	23.9775	8.06467e-05	0.0503538
ENSG00000244165	P2RY11	5032	-0.637276	2.25187	22.8979	0.000104771	0.0634338
ENSG00000118785	SPP1	6696	-1.04528	9.32159	22.9649	0.000113238	0.0665439
ENSG00000100731	PCNX1	22990	-0.300326	6.76901	22.0484	0.000129359	0.0697074
ENSG00000176783	RUFY1	80230	0.429591	7.8416	22.0149	0.000130453	0.0697074
ENSG00000176402	GJC3	349149	-4.24364	-1.9049	27.7846	0.000130459	0.0697074
ENSG00000042493	CAPG	822	-0.728792	7.54005	22.0215	0.000132577	0.0697074
ENSG00000186297	GABRA5	2558	1.07006	2.7523	24.8354	0.00014596	0.0747767
ENSG00000173821	RNF213	57674	-0.771565	8.09133	21.5511	0.000152096	0.075972
ENSG00000146833	TRIM4	89122	-4.32628	2.60455	21.6307	0.000158834	0.0774027
ENSG00000108039	XPNPEP1	7511	0.336081	7.58332	21.111	0.000164107	0.078068
ENSG00000167601	AXL	558	-0.978955	8.21557	21.1209	0.000177899	0.082661
ENSG00000096996	IL12RB1	3594	-1.6199	1.49817	20.5773	0.000188395	0.0826712
ENSG00000234745	HLA-B	3106	-0.844977	6.46769	20.6504	0.000194428	0.0826712
ENSG00000127831	VIL1	7429	1.0785	2.43788	21.9389	0.000195804	0.0826712
ENSG00000117091	CD48	962	-0.808831	4.05277	20.4008	0.00019728	0.0826712
ENSG00000129636	ITFG1	81533	0.405119	6.20617	20.3751	0.000198609	0.0826712
ENSG00000113248	PCDHB15	56121	-1.98867	-0.0985214	22.7422	0.000224166	0.0914047
ENSG00000102893	PHKB	5257	0.328959	7.5997	19.5986	0.000243893	0.0971416
ENSG00000177989	ODF3B	440836	-1.80618	2.74038	19.7663	0.000247959	0.0971416
ENSG00000070190	DAPP1	27071	0.562197	7.49946	19.3366	0.000261648	0.0999126
ENSG00000101417	PXMP4	11264	0.538091	3.44243	19.1731	0.000273445	0.0999126
ENSG00000151748	SAV1	60485	0.694524	6.74848	19.0503	0.000286403	0.0999126
ENSG00000122367	LDB3	11155	1.22952	1.55555	18.9735	0.000288655	0.0999126
ENSG00000149926	TLCD3B	83723	1.26204	1.65086	18.9077	0.000293864	0.0999126
ENSG00000110057	UNC93B1	81622	-0.732467	4.63709	18.8751	0.000296489	0.0999126
ENSG00000099381	SETD1A	9739	-0.325265	5.48832	18.875	0.000296498	0.0999126
ENSG00000205726	ITSN1	6453	0.452152	6.38675	18.6463	0.000315625	0.0999126
ENSG00000277586	NEFL	4747	-3.22054	2.40838	18.6121	0.000318608	0.0999126
ENSG00000065308	TRAM2	9697	0.496288	5.56405	18.6003	0.000319636	0.0999126
ENSG00000133812	SBF2	81846	-0.282849	5.48585	18.5818	0.000321266	0.0999126
ENSG00000221955	SLC12A8	84561	-1.27795	2.83399	18.5418	0.000326672	0.0999126
ENSG00000184156	KCNQ3	3786	-1.18549	6.1401	18.8268	0.000326913	0.0999126
ENSG00000277287	NA	NA	1.25365	0.778174	18.495	0.000329031	0.0999126
ENSG00000128512	DOCK4	9732	-0.714846	7.5407	18.5481	0.000332513	0.0999126
ENSG00000144136	SLC20A1	6574	-0.410959	6.67742	18.4293	0.000335042	0.0999126
ENSG00000186648	CARMIL3	90668	-1.46166	0.853771	18.3339	0.000343993	0.101073
ENSG00000141232	TOB1	10140	0.506287	5.20226	18.1354	0.00036347	0.103061
ENSG00000185437	SH3BGR	6450	1.12526	2.47605	18.0856	0.000368549	0.103061
ENSG00000134987	WDR36	134430	-0.237258	6.44669	18.067	0.000370461	0.103061
ENSG00000177119	ANO6	196527	0.61612	8.53181	18.0346	0.000374682	0.103061
ENSG00000157693	TMEM268	203197	-0.683846	4.03655	18.0086	0.000376549	0.103061
ENSG00000145246	ATP10D	57205	-0.600297	4.83805	17.958	0.000381909	0.103115
ENSG00000100418	DESI1	27351	0.273954	5.61204	17.8521	0.000393406	0.103586
ENSG00000167460	TPM4	7171	0.407963	9.95048	17.8465	0.000394022	0.103586
ENSG00000168517	HEXIM2	124790	0.683318	1.35258	17.6677	0.000414335	0.10586
ENSG00000153140	CETN3	1070	0.346607	5.27458	17.5406	0.000429481	0.10586
ENSG00000107263	RAPGEF1	2889	-0.433724	7.49796	17.5113	0.000433062	0.10586
ENSG00000157106	SMG1	23049	-0.352132	7.63375	17.5107	0.000433136	0.10586
ENSG00000058600	POLR3E	55718	-0.244157	5.36048	17.4958	0.000434961	0.10586
ENSG00000173120	KDM2A	22992	-0.247213	7.25629	17.485	0.000436299	0.10586
ENSG00000168961	LGALS9	3965	-1.00123	5.19951	17.6867	0.000439758	0.10586
ENSG00000081377	CDC14B	8555	0.463677	6.17106	17.3488	0.000453499	0.106802
ENSG00000183049	CAMK1D	57118	-0.654915	6.32577	17.3855	0.000454365	0.106802
ENSG00000124508	BTN2A2	10385	-0.633762	2.81459	17.2964	0.000460322	0.106944
ENSG00000146409	SLC18B1	116843	-0.628669	4.62302	17.21	0.000471812	0.108354
ENSG00000137094	DNAJB5	25822	0.529708	4.68807	17.0117	0.000499389	0.112646
ENSG00000159339	PADI4	23569	0.844878	4.38906	16.8642	0.000523339	0.112646
ENSG00000071073	MGAT4A	11320	-0.774259	6.487	16.9726	0.000525139	0.112646
ENSG00000132530	XAF1	54739	-1.82721	2.39758	17.0198	0.000526037	0.112646
ENSG00000268849	NA	NA	-1.13503	-0.366666	18.821	0.000537747	0.112646
ENSG00000141314	RHBDL3	162494	0.646549	2.79392	18.7329	0.000549081	0.112646
ENSG00000123739	PLA2G12A	81579	0.406275	5.7217	16.6591	0.000552918	0.112646
ENSG00000117410	ATP6V0B	533	-0.302075	5.79421	16.6427	0.00055556	0.112646
ENSG00000011201	ANOS1	3730	-0.832334	7.02041	16.5968	0.000563028	0.112646
ENSG00000114316	USP4	7375	0.348671	7.22414	16.5873	0.000564582	0.112646
ENSG00000181135	ZNF707	286075	-0.392485	2.96524	16.5857	0.000564844	0.112646
ENSG00000002549	LAP3	51056	-0.766727	7.45085	16.7104	0.000568415	0.112646
ENSG00000082781	ITGB5	3693	0.443088	7.82098	16.5633	0.000568544	0.112646
ENSG00000266412	NCOA4	8031	0.432874	9.5502	16.5579	0.000569433	0.112646
ENSG00000138942	RNF185	91445	-0.297773	4.54127	16.4455	0.000588411	0.115259
ENSG00000204084	INPP5B	3633	0.325185	6.62322	16.4092	0.000594694	0.115359
ENSG00000114573	ATP6V1A	523	0.305681	8.38445	16.3629	0.000602794	0.115617
ENSG00000169855	ROBO1	6091	-0.363478	6.81585	16.3359	0.000607595	0.115617
ENSG00000104980	TIMM44	10469	-0.365643	5.09005	16.2729	0.000618932	0.115799
ENSG00000135108	FBXO21	23014	-0.399774	5.64865	16.2662	0.000620144	0.115799
ENSG00000204525	HLA-C	3107	-0.669263	6.34086	16.2931	0.000628483	0.116269
ENSG00000162852	CNST	163882	0.455758	8.56451	15.9086	0.000689205	0.123821
ENSG00000108771	DHX58	79132	-1.33958	3.0265	15.9995	0.00069018	0.123821
ENSG00000143811	PYCR2	29920	0.345777	5.66272	15.8893	0.000693168	0.123821
ENSG00000179630	LACC1	144811	-0.548779	8.21223	15.8848	0.000694091	0.123821
ENSG00000153815	CMIP	80790	0.427793	9.01586	15.7242	0.00072811	0.12874
ENSG00000171714	ANO5	203859	-0.948339	2.67736	15.5984	0.000756025	0.132503
ENSG00000161653	NAGS	162417	-1.71328	1.19647	15.4321	0.000794765	0.13441
ENSG00000123572	NRK	203447	-2.81443	1.09575	16.4682	0.000797442	0.13441
ENSG00000183508	TENT5C	54855	0.473514	5.94697	15.418	0.000798149	0.13441
ENSG00000163823	CCR1	1230	-1.26818	6.7352	15.6329	0.000800037	0.13441
ENSG00000118515	SGK1	6446	-1.0357	5.39321	15.6113	0.000800541	0.13441
ENSG00000278982	NA	NA	-1.77782	2.29233	15.3071	0.000825323	0.134503
ENSG00000144118	RALB	5899	0.535924	7.46062	15.2965	0.000827969	0.134503
ENSG00000168334	XIRP1	165904	-1.05551	3.06297	16.1971	0.000828353	0.134503
ENSG00000089094	KDM2B	84678	-0.313727	6.32889	15.2365	0.00084315	0.134503
ENSG00000174197	MGA	23269	-0.276536	7.08	15.1903	0.000855058	0.134503
ENSG00000101846	STS	412	-0.41812	3.18755	15.174	0.000859301	0.134503
ENSG00000236901	MIR600HG	81571	0.453671	3.40959	15.1552	0.000864233	0.134503
ENSG00000144909	OSBPL11	114885	-0.437529	6.66106	15.1436	0.000867267	0.134503
ENSG00000172716	SLFN11	91607	-1.04044	4.84152	15.2555	0.000869706	0.134503
ENSG00000061938	TNK2	10188	-0.317087	5.25417	15.122	0.000872981	0.134503
ENSG00000205856	C22orf42	150297	-1.30877	-1.33516	15.0557	0.000890777	0.134503
ENSG00000108669	CYTH1	9267	-0.343987	5.99547	15.0378	0.000895669	0.134503
ENSG00000166166	TRMT61A	115708	-0.468873	2.23459	15.0363	0.00089607	0.134503
ENSG00000134222	PSRC1	84722	0.719677	6.1061	15.1192	0.000896228	0.134503
ENSG00000184160	ADRA2C	152	1.04535	0.578959	15.8258	0.000916805	0.134503
ENSG00000160145	KALRN	8997	0.483734	7.13144	14.9524	0.00091933	0.134503
ENSG00000005059	MCUB	55013	-0.525871	3.75071	14.9223	0.000927828	0.134503
ENSG00000183060	LYSMD4	145748	-0.54635	3.10995	14.9023	0.000933524	0.134503
ENSG00000088827	SIGLEC1	6614	-1.8283	4.02665	15.6766	0.000941728	0.134503
ENSG00000068305	MEF2A	4205	-0.37176	7.81308	14.859	0.000946008	0.134503
ENSG00000240694	PNMA2	10687	-1.70487	1.79963	14.8523	0.000947955	0.134503
ENSG00000131269	ABCB7	22	0.221293	5.80102	14.848	0.000949198	0.134503
ENSG00000175928	LRRN1	57633	-3.96101	6.69512	14.9982	0.00096594	0.135912
ENSG00000008516	MMP25	64386	-0.525135	2.94586	14.7318	0.000983725	0.136001
ENSG00000168078	PBK	55872	0.555758	3.56554	14.6767	0.00100056	0.136001
ENSG00000172432	GTPBP2	54676	0.266945	6.47133	14.6752	0.00100102	0.136001
ENSG00000069966	GNB5	10681	0.605059	5.48709	14.6768	0.00100174	0.136001
ENSG00000135870	RC3H1	149041	-0.215429	6.28804	14.6235	0.00101713	0.136001
ENSG00000198947	DMD	1756	0.888983	4.15758	14.6544	0.00101814	0.136001
ENSG00000184497	TMEM255B	348013	-0.791614	2.22271	14.6149	0.00101982	0.136001
ENSG00000128595	CALU	813	0.326272	8.14378	14.6046	0.00102309	0.136001
ENSG00000141391	PRELID3A	10650	-0.693777	1.69445	14.5896	0.00102783	0.136001
ENSG00000166206	GABRB3	2562	-1.40082	6.30984	15.0827	0.00103477	0.136018
ENSG00000105726	ATP13A1	57130	-0.383419	5.62693	14.5163	0.00105143	0.137304
ENSG00000188636	RTL6	84247	-0.325025	5.00684	14.375	0.00109864	0.141483
ENSG00000175854	SWI5	375757	0.475393	4.32362	14.3493	0.00110748	0.141483
ENSG00000185404	SP140L	93349	-0.935649	4.20237	14.4133	0.00111286	0.141483
ENSG00000070540	WIPI1	55062	0.270169	5.15251	14.3281	0.0011148	0.141483
ENSG00000157827	FMNL2	114793	-0.695606	6.60798	14.4047	0.00111909	0.141483
ENSG00000168060	NAALADL1	10004	2.1936	-0.526491	14.2963	0.00112592	0.141483
ENSG00000138757	G3BP2	9908	0.288826	9.41823	14.2498	0.00114239	0.142482
ENSG00000188672	RHCE	6006	0.713229	2.23559	14.2338	0.00114813	0.142482
ENSG00000112137	PHACTR1	221692	-0.472075	4.70273	14.2075	0.00115762	0.142773
ENSG00000277443	MARCKS	4082	-0.527183	8.39427	14.134	0.00118658	0.143583
ENSG00000104660	LEPROTL1	23484	-0.22456	5.98807	14.1241	0.00118829	0.143583
ENSG00000138613	APH1B	83464	0.351652	5.41009	14.1141	0.00119204	0.143583
ENSG00000156675	RAB11FIP1	80223	-0.347353	5.83136	14.1117	0.00119293	0.143583
ENSG00000187109	NAP1L1	4673	0.30613	10.3652	14.0856	0.00120275	0.143873
ENSG00000115825	PRKD3	23683	-0.244171	6.83652	14.0549	0.00121441	0.143873
ENSG00000165949	IFI27	3429	-2.2021	3.88527	14.2257	0.0012213	0.143873
ENSG00000172292	CERS6	253782	-0.232539	6.10255	14.0296	0.00122414	0.143873
ENSG00000171307	ZDHHC16	84287	-0.324183	4.38178	14.0104	0.00123157	0.1439
ENSG00000206337	HCP5	10866	-1.3379	1.40467	13.955	0.00125329	0.145586
ENSG00000169118	CSNK1G1	53944	-0.249298	5.11044	13.83	0.00130382	0.148305
ENSG00000278952	NA	NA	-0.915673	-0.754843	13.829	0.00130423	0.148305
ENSG00000033170	FUT8	2530	0.334115	8.08184	13.7919	0.00131966	0.148305
ENSG00000151150	ANK3	288	0.920175	6.19704	13.9504	0.00132229	0.148305
ENSG00000132323	ILKAP	80895	-0.226574	4.5665	13.7555	0.001335	0.148305
ENSG00000072422	RHOBTB1	9886	0.603122	6.86317	13.7932	0.00133549	0.148305
ENSG00000101162	TUBB1	81027	0.518328	8.00209	13.7513	0.00133682	0.148305
ENSG00000197415	VEPH1	79674	1.06467	3.08436	15.1889	0.00133821	0.148305
ENSG00000187240	DYNC2H1	79659	-0.395707	4.4958	13.7356	0.0013435	0.148305
ENSG00000175203	DCTN2	10540	0.168384	6.64482	13.6904	0.00136294	0.149624
ENSG00000163191	S100A11	6282	-0.554254	7.01116	13.6613	0.00138434	0.151142
ENSG00000106772	PRUNE2	158471	0.655935	4.37712	13.6003	0.0014027	0.1521
ENSG00000150991	UBC	7316	0.221394	8.22605	13.5877	0.00140833	0.1521
ENSG00000198840	ND3	4537	0.257014	9.93927	13.5619	0.00141999	0.152305
ENSG00000100483	VCPKMT	79609	-0.373208	3.14496	13.5499	0.00142548	0.152305
ENSG00000171631	P2RY6	5031	-0.889182	4.62588	13.5219	0.00148229	0.157533
ENSG00000224531	SMIM13	221710	-0.314752	4.99028	13.3964	0.00149739	0.157888
ENSG00000132471	WBP2	23558	0.229123	7.34163	13.388	0.00150143	0.157888
ENSG00000139926	FRMD6	122786	-1.49724	3.28047	13.485	0.00152682	0.159716
ENSG00000153317	ASAP1	50807	0.462252	7.25722	13.2867	0.00155126	0.160116
ENSG00000185088	RPS27L	51065	0.409001	6.16451	13.2653	0.00156204	0.160116
ENSG00000129244	ATP1B2	482	0.44868	4.06827	13.2606	0.00156442	0.160116
ENSG00000141198	TOM1L1	10040	0.506591	4.87755	13.2512	0.00156914	0.160116
ENSG00000165178	NCF1C	654817	-0.817351	4.41619	13.2482	0.00157071	0.160116
ENSG00000259577	NA	NA	0.903607	0.307123	13.2242	0.00158292	0.160542
ENSG00000122643	NT5C3A	51251	0.368056	6.58311	13.1851	0.00160306	0.161763
ENSG00000130717	UCK1	83549	-0.272131	4.41587	13.1573	0.00161757	0.162407
ENSG00000149177	PTPRJ	5795	0.535647	9.15716	13.15	0.00162592	0.162429
ENSG00000198589	LRBA	987	0.34635	8.28195	13.0591	0.00167001	0.165805
ENSG00000030419	IKZF2	22807	-0.564485	3.87969	13.0391	0.00168091	0.165805
ENSG00000133059	DSTYK	25778	-0.352768	4.67178	13.0277	0.00168715	0.165805
ENSG00000108021	TASOR2	54906	-0.21075	6.7627	13.0172	0.00169291	0.165805
ENSG00000128578	STRIP2	57464	0.595116	4.63535	12.9917	0.00170704	0.166288
ENSG00000187994	RINL	126432	0.431609	4.56717	12.9673	0.00172067	0.166288
ENSG00000068654	POLR1A	25885	-0.308998	6.58594	12.9529	0.00172877	0.166288
ENSG00000001084	GCLC	2729	-0.361873	6.80197	12.9488	0.00173113	0.166288
ENSG00000171552	BCL2L1	598	0.554923	7.57696	12.9424	0.00174865	0.167168
ENSG00000267361	SEC24AP1	100421166	1.34647	-1.64014	17.1863	0.00176449	0.167879
ENSG00000017260	ATP2C1	27032	0.44371	8.55622	12.8735	0.00177425	0.168007
ENSG00000164181	ELOVL7	79993	0.553453	7.30663	12.8225	0.00181462	0.170627
ENSG00000198075	SULT1C4	27233	0.837457	2.95538	12.7534	0.00184554	0.170627
ENSG00000123094	RASSF8	11228	-0.573068	5.32562	12.7483	0.00184938	0.170627
ENSG00000175785	PRIMA1	145270	3.64125	0.656125	13.9745	0.00186378	0.170627
ENSG00000198648	STK39	27347	0.321246	5.3724	12.7226	0.00186431	0.170627
ENSG00000169116	PARM1	25849	0.98466	8.10831	12.8589	0.00187644	0.170627
ENSG00000197385	ZNF860	344787	-3.10848	1.00578	13.3356	0.00188271	0.170627
ENSG00000151726	ACSL1	2180	-0.727111	5.85134	12.7888	0.00188349	0.170627
ENSG00000176771	NCKAP5	344148	-1.08339	4.9843	12.7743	0.00188684	0.170627
ENSG00000153560	UBP1	7342	-0.218323	6.9229	12.6853	0.00188731	0.170627
ENSG00000143418	CERS2	29956	0.197149	6.88357	12.5857	0.00195038	0.174895
ENSG00000272821	NA	NA	-1.23782	0.363159	12.5774	0.00195577	0.174895
ENSG00000106785	TRIM14	9830	-0.970731	4.84412	12.7094	0.00196079	0.174895
ENSG00000145365	TIFA	92610	-0.601468	4.56412	12.5267	0.00198886	0.176611
ENSG00000104951	IL4I1	259307	-1.05792	1.78692	12.5036	0.0020041	0.176994
ENSG00000169105	CHST14	113189	-0.362105	3.29524	12.4842	0.00201709	0.176994
ENSG00000183690	EFHC2	80258	0.447571	5.85382	12.4802	0.00201975	0.176994
ENSG00000251636	NA	NA	1.06482	3.46574	12.5067	0.00203254	0.17705
ENSG00000101152	DNAJC5	80331	-0.372041	6.59033	12.4507	0.00203959	0.17705
ENSG00000116991	SIPA1L2	57568	-0.592748	4.83274	12.4088	0.00206906	0.17705
ENSG00000243955	GSTA1	2938	1.32635	-0.0741839	13.5983	0.00207153	0.17705
ENSG00000146376	ARHGAP18	93663	0.468587	8.41708	12.3981	0.00207562	0.17705
ENSG00000137642	SORL1	6653	-0.705351	7.23446	12.4947	0.00208404	0.17705
ENSG00000184368	MAP7D2	256714	-0.902945	0.97405	12.3726	0.00209326	0.17705
ENSG00000131725	WDR44	54521	0.348988	6.04866	12.3552	0.00210548	0.17705
ENSG00000145416	MARCHF1	55016	-0.824428	7.44119	12.4891	0.00210752	0.17705
ENSG00000182326	C1S	716	0.554017	3.52842	12.3386	0.00211711	0.17705
ENSG00000067955	CBFB	865	-0.241164	6.73434	12.3266	0.00212562	0.17705
ENSG00000148688	RPP30	10556	-0.245621	5.15705	12.325	0.00212673	0.17705
ENSG00000135736	CCDC102A	92922	-0.718418	1.73855	12.2778	0.00216055	0.178789
ENSG00000066248	NGEF	25791	1.93616	-0.00678846	12.6479	0.00216552	0.178789
ENSG00000214046	SMIM7	79086	0.24798	4.61176	12.2159	0.00220575	0.179758
ENSG00000125967	NECAB3	63941	0.453629	3.75949	12.1913	0.00222399	0.179758
ENSG00000115956	PLEK	5341	0.448066	10.3595	12.1886	0.00222603	0.179758
ENSG00000094631	HDAC6	10013	0.192384	6.32767	12.1867	0.0022274	0.179758
ENSG00000113597	TRAPPC13	80006	0.291011	4.68193	12.1826	0.00223048	0.179758
ENSG00000130303	BST2	684	-1.39456	6.20766	12.3248	0.00223368	0.179758
ENSG00000143322	ABL2	27	-0.298666	5.90931	12.1696	0.00224023	0.179758
ENSG00000181915	ADO	84890	-0.227497	5.47289	12.1477	0.00225676	0.179813
ENSG00000167642	SPINT2	10653	0.281135	6.33789	12.1267	0.00227269	0.179813
ENSG00000198832	SELENOM	140606	0.844706	1.34269	12.1128	0.00228338	0.179813
ENSG00000167110	GOLGA2	2801	0.269155	6.423	12.1122	0.00228384	0.179813
ENSG00000134318	ROCK2	9475	0.35016	8.00351	12.1095	0.00228592	0.179813
ENSG00000153071	DAB2	1601	0.419019	7.85038	12.0652	0.00232018	0.181329
ENSG00000134146	DPH6	89978	0.304937	4.13572	12.0612	0.00232333	0.181329
ENSG00000111641	NOP2	4839	-0.323767	5.89625	12.0494	0.00233254	0.181339
ENSG00000130305	NSUN5	55695	-0.320925	4.24838	12.0182	0.00235721	0.181964
ENSG00000167207	NOD2	64127	-0.920206	3.03014	11.9891	0.00238052	0.181964
ENSG00000138172	CALHM2	51063	-0.670507	3.63224	11.9848	0.00238397	0.181964
ENSG00000152229	PSTPIP2	9050	0.371605	8.4554	11.9831	0.00238531	0.181964
ENSG00000136603	SKIL	6498	-0.467804	8.3274	11.9821	0.00238611	0.181964
ENSG00000280237	NA	NA	1.80982	3.5812	12.5255	0.00242198	0.18207
ENSG00000127314	RAP1B	5908	0.464246	8.55949	11.9283	0.00242986	0.18207
ENSG00000181638	ZFP41	286128	-0.491399	2.25169	11.9227	0.00243449	0.18207
ENSG00000223496	EXOSC6	118460	-0.271377	5.23287	11.9222	0.00243491	0.18207
ENSG00000135966	TGFBRAP1	9392	-0.254769	5.72545	11.9086	0.00244615	0.18207
ENSG00000089041	P2RX7	5027	-0.662533	4.43018	11.914	0.00244731	0.18207
ENSG00000153363	LINC00467	84791	0.40383	2.92205	11.8916	0.00246026	0.18207
ENSG00000182132	KCNIP1	30820	-1.17234	0.125939	11.8914	0.00246041	0.18207
ENSG00000082996	RNF13	11342	-0.256272	5.94991	11.863	0.00248423	0.183154
ENSG00000140332	TLE3	7090	-0.370334	6.27197	11.8453	0.00249918	0.183579
ENSG00000118200	CAMSAP2	23271	-0.664633	6.10824	11.8885	0.00251056	0.18374
ENSG00000169860	P2RY1	5028	0.43651	7.48896	11.8033	0.00253509	0.184858
ENSG00000132274	TRIM22	10346	-1.23544	6.76848	11.9224	0.00255146	0.184932
ENSG00000197885	NKIRAS1	28512	-0.429926	3.12147	11.7803	0.00255495	0.184932
ENSG00000112992	NNT	23530	0.204983	6.76454	11.7658	0.00256764	0.184932
ENSG00000138311	ZNF365	22891	-2.62122	-1.11186	11.7595	0.00257313	0.184932
ENSG00000142330	CAPN10	11132	-0.334235	3.50097	11.7298	0.00259929	0.18544
ENSG00000141503	MINK1	50488	0.365138	6.57961	11.7241	0.00260429	0.18544
ENSG00000078177	N4BP2	55728	-0.251047	6.95307	11.7199	0.00260804	0.18544
ENSG00000035403	VCL	7414	0.437152	10.0038	11.669	0.00265372	0.186505
ENSG00000198885	ITPRIPL1	150771	-0.463585	3.98066	11.6643	0.00265802	0.186505
ENSG00000106799	TGFBR1	7046	-0.597874	8.35175	11.7175	0.0026665	0.186505
ENSG00000261762	NA	NA	-1.06919	-0.167407	11.6523	0.00266892	0.186505
ENSG00000223749	NA	NA	-0.746144	3.99849	11.6588	0.00266969	0.186505
ENSG00000151917	BEND6	221336	-0.779081	2.56956	11.6356	0.00268417	0.186762
ENSG00000269893	SNHG8	100093630	0.40448	5.28842	11.6223	0.00269638	0.186762
ENSG00000167311	ART5	116969	1.28317	0.864721	12.1648	0.00270141	0.186762
ENSG00000126001	CEP250	11190	-0.334382	5.35093	11.5989	0.00271806	0.187265
ENSG00000117280	RAB29	8934	-0.309295	5.54365	11.5866	0.00272955	0.187396
ENSG00000145907	G3BP1	10146	-0.154975	9.17945	11.5744	0.00274097	0.187396
ENSG00000155850	SLC26A2	1836	-0.281036	5.66793	11.5534	0.00276082	0.187396
ENSG00000255833	TIFAB	497189	-1.10347	5.77022	12.0608	0.00276259	0.187396
ENSG00000178718	RPP25	54913	-0.425035	3.70892	11.547	0.00276686	0.187396
ENSG00000238201	NA	NA	0.770095	3.85227	13.2764	0.00277899	0.187582
ENSG00000270587	NA	NA	-1.15494	-1.23241	11.5134	0.00279893	0.187724
ENSG00000143363	PRUNE1	58497	0.516219	6.61843	11.5142	0.00280688	0.187724
ENSG00000163631	ALB	213	1.91338	-1.92543	11.5027	0.00280928	0.187724
ENSG00000173200	PARP15	165631	-0.844051	1.47958	11.4694	0.00284155	0.189247
ENSG00000163565	IFI16	3428	-0.911198	7.69762	11.5816	0.00286017	0.189632
ENSG00000135205	CCDC146	57639	-0.577474	2.30858	11.439	0.0028715	0.189632
ENSG00000187231	SESTD1	91404	0.455589	6.27003	11.4346	0.00287581	0.189632
ENSG00000123146	ADGRE5	976	-0.465838	4.17012	11.4155	0.00289479	0.189893
ENSG00000166710	B2M	567	-0.468299	10.0819	11.4115	0.00289876	0.189893
ENSG00000185305	ARL15	54622	0.554395	6.18051	11.4155	0.00291636	0.190421
ENSG00000111335	OAS2	4939	-2.09877	6.15222	11.488	0.00295208	0.191846
ENSG00000175899	A2M	2	-0.974385	9.56411	11.4827	0.00295738	0.191846
ENSG00000093072	ADA2	51816	0.294609	7.33631	11.3257	0.00298589	0.193068
ENSG00000145103	ILDR1	286676	-2.11519	-0.184533	11.2943	0.00301855	0.19455
ENSG00000184611	KCNH7	90134	0.922985	-0.431903	11.281	0.00303249	0.194821
ENSG00000008083	JARID2	3720	0.367159	7.94562	11.257	0.00305783	0.195819
ENSG00000171823	FBXL14	144699	-0.478775	1.72237	11.242	0.00307374	0.196209
ENSG00000162885	B3GALNT2	148789	-0.264126	4.65896	11.2109	0.00310711	0.197431
ENSG00000055130	CUL1	8454	-0.341451	7.03012	11.2005	0.00311827	0.197431
ENSG00000027697	IFNGR1	3459	-0.39789	7.77818	11.177	0.00314383	0.197431
ENSG00000272602	ZNF595	152687	0.357114	4.3176	11.1475	0.00317626	0.197431
ENSG00000109819	PPARGC1A	10891	-1.13846	0.619114	11.1426	0.00318171	0.197431
ENSG00000141968	VAV1	7409	-0.448961	5.58549	11.1376	0.00318731	0.197431
ENSG00000135924	DNAJB2	3300	0.363114	4.70995	11.1375	0.00318741	0.197431
ENSG00000131504	DIAPH1	1729	0.452686	9.77805	11.1281	0.00319781	0.197431
ENSG00000110906	KCTD10	83892	0.274999	6.8393	11.1235	0.00320297	0.197431
ENSG00000110880	CORO1C	23603	0.313219	9.10211	11.123	0.00320346	0.197431
ENSG00000244405	ETV5	2119	-0.512768	7.15327	11.129	0.00321547	0.197431
ENSG00000166224	SGPL1	8879	-0.469281	6.4589	11.088	0.00324285	0.197431
ENSG00000165801	ARHGEF40	55701	-0.546147	5.53077	11.0962	0.00324894	0.197431
ENSG00000166016	ABTB2	25841	-0.772738	1.51741	11.0806	0.00325124	0.197431
ENSG00000108384	RAD51C	5889	-0.648256	3.04829	11.0783	0.00325385	0.197431
ENSG00000136160	EDNRB	1910	1.07898	1.93395	11.0782	0.00325392	0.197431
ENSG00000010270	STARD3NL	83930	0.28438	6.10656	11.0582	0.0032767	0.197431
ENSG00000243701	DUBR	344595	0.706434	1.35211	11.0552	0.0032802	0.197431
ENSG00000266094	RASSF5	83593	-0.470877	6.28998	11.0548	0.00328063	0.197431
ENSG00000066336	SPI1	6688	-0.394786	7.29849	11.0299	0.00330925	0.198555
ENSG00000198712	COX2	4513	0.320088	11.9195	10.9969	0.00334769	0.20026
ENSG00000236824	BCYRN1	618	0.68307	1.0657	10.9394	0.00341579	0.20329
ENSG00000168763	CNNM3	26505	-0.279899	3.7506	10.937	0.00341869	0.20329
ENSG00000164118	CEP44	80817	0.298361	5.226	10.9281	0.00342935	0.203319
ENSG00000108639	SYNGR2	9144	-0.454077	5.86453	10.9183	0.00344113	0.203414
ENSG00000166801	FAM111A	63901	-0.340619	6.2172	10.9003	0.00346304	0.204105
ENSG00000173175	ADCY5	111	1.91262	1.74498	10.8788	0.00348923	0.204193
ENSG00000205208	C4orf46	201725	-0.253907	5.39058	10.8763	0.00349237	0.204193
ENSG00000256229	ZNF486	90649	0.289371	4.44016	10.867	0.0035038	0.204193
ENSG00000108691	CCL2	6347	-1.73209	2.92351	10.9851	0.00350541	0.204193
ENSG00000196776	CD47	961	0.341774	8.35846	10.855	0.00351858	0.204364
ENSG00000165660	ABRAXAS2	23172	-0.196794	5.38802	10.8265	0.00355405	0.205826
ENSG00000099821	POLRMT	5442	-0.293177	4.47841	10.8086	0.00357657	0.206054
ENSG00000106080	FKBP14	55033	0.368347	5.51983	10.8047	0.00358145	0.206054
ENSG00000136754	ABI1	10006	0.319246	7.27809	10.7988	0.00358893	0.206054
ENSG00000135842	NIBAN1	116496	-0.629319	7.04817	10.8544	0.00360766	0.206536
ENSG00000068796	KIF2A	3796	0.416806	7.96987	10.7592	0.00363944	0.20776
ENSG00000115694	STK25	10494	-0.210533	5.70246	10.7355	0.00367002	0.208223
ENSG00000130479	MAP1S	55201	-0.28687	4.54743	10.7253	0.00368325	0.208223
ENSG00000115902	SLC1A4	6509	-0.466839	6.97843	10.7276	0.00368347	0.208223
ENSG00000119285	HEATR1	55127	-0.234969	6.92911	10.716	0.00369539	0.208223
ENSG00000148834	GSTO1	9446	0.35486	6.77007	10.7059	0.00370863	0.208223
ENSG00000127526	SLC35E1	79939	0.306012	6.21594	10.7048	0.00371007	0.208223
ENSG00000206190	ATP10A	57194	-0.74406	5.67798	10.7818	0.00373489	0.209028
ENSG00000154978	VOPP1	81552	-0.447383	5.59097	10.6692	0.00375719	0.209505
ENSG00000177409	SAMD9L	219285	-1.75399	4.74713	10.7576	0.00379284	0.209505
ENSG00000100311	PDGFB	5155	0.475584	5.37948	10.6423	0.0037931	0.209505
ENSG00000135709	KIAA0513	9764	0.456744	6.58695	10.6271	0.00381364	0.209505
ENSG00000072110	ACTN1	87	0.48037	8.766	10.6334	0.00381478	0.209505
ENSG00000101347	SAMHD1	25939	-0.755347	9.06789	10.7303	0.00381571	0.209505
ENSG00000225075	NA	NA	-1.31736	-1.79723	10.6248	0.0038168	0.209505
ENSG00000163110	PDLIM5	10611	0.489677	7.70818	10.6278	0.00382882	0.209588
ENSG00000116199	FAM20B	9917	0.332998	7.5324	10.5894	0.00386509	0.20963
ENSG00000223768	LINC00205	642852	0.441487	2.51107	10.5884	0.00386637	0.20963
ENSG00000198682	PAPSS2	9060	0.458358	5.70821	10.5876	0.00386755	0.20963
ENSG00000137076	TLN1	7094	0.365805	10.6531	10.5826	0.00387442	0.20963
ENSG00000005249	PRKAR2B	5577	0.565608	8.95612	10.6085	0.00389395	0.20963
ENSG00000110851	PRDM4	11108	-0.250106	5.09571	10.5661	0.00389718	0.20963
ENSG00000143353	LYPLAL1	127018	0.309339	4.28928	10.5619	0.00390302	0.20963
ENSG00000183878	UTY	7404	0.391449	6.27868	10.5452	0.0039262	0.209977
ENSG00000006062	MAP3K14	9020	-0.835823	3.20778	10.5422	0.00393049	0.209977
ENSG00000121864	ZNF639	51193	-0.219765	5.31858	10.5092	0.00397694	0.210874
ENSG00000057704	TMCC3	57458	-0.815627	5.2511	10.6024	0.00397937	0.210874
ENSG00000165185	KIAA1958	158405	-0.258253	5.61376	10.5006	0.00398911	0.210874
ENSG00000244067	GSTA2	2939	0.969794	2.17356	10.7825	0.00399327	0.210874
ENSG00000100592	DAAM1	23002	0.365242	7.68186	10.4929	0.00400007	0.210874
ENSG00000168067	MAP4K2	5871	0.278428	6.20918	10.4498	0.00406221	0.210954
ENSG00000196704	AMZ2	51321	0.209655	5.39925	10.4482	0.00406443	0.210954
ENSG00000138660	AP1AR	55435	-0.243908	5.1768	10.441	0.00407496	0.210954
ENSG00000135638	EMX1	2016	1.57509	0.424076	10.4379	0.0040795	0.210954
ENSG00000101608	MYL12A	10627	0.332854	8.19447	10.4363	0.00408171	0.210954
ENSG00000111261	MANSC1	54682	0.549272	2.903	10.4361	0.00408211	0.210954
ENSG00000143190	POU2F1	5451	-0.24751	6.80193	10.4268	0.00409574	0.210954
ENSG00000143398	PIP5K1A	8394	-0.230012	6.73224	10.4195	0.00410635	0.210954
ENSG00000231925	TAPBP	6892	-0.221418	7.07258	10.4173	0.0041096	0.210954
ENSG00000133606	MKRN1	23608	0.230968	7.65421	10.4118	0.00411772	0.210954
ENSG00000168404	MLKL	197259	-0.572924	3.45631	10.4118	0.00411772	0.210954
ENSG00000203879	GDI1	2664	0.283574	6.5742	10.3954	0.00414199	0.211585
ENSG00000184205	TSPYL2	64061	0.499969	5.36084	10.3824	0.00416124	0.211585
ENSG00000248905	FMN1	342184	-0.862464	5.38037	10.4496	0.00417228	0.211585
ENSG00000132670	PTPRA	5786	0.218284	6.88747	10.3711	0.00417815	0.211585
ENSG00000136147	PHF11	51131	-0.561264	4.24063	10.3655	0.00418657	0.211585
ENSG00000071205	ARHGAP10	79658	0.555196	2.98988	10.3574	0.00419868	0.211585
ENSG00000182890	GLUD2	2747	0.669678	2.34584	10.3316	0.00423768	0.211585
ENSG00000100532	CGRRF1	10668	0.349097	4.26761	10.3271	0.00424455	0.211585
ENSG00000145287	PLAC8	51316	-0.840671	7.40552	10.4287	0.00425577	0.211585
ENSG00000138801	PAPSS1	9061	0.500702	7.21113	10.3347	0.00425998	0.211585
ENSG00000196470	SIAH1	6477	0.371827	4.08603	10.3137	0.00426499	0.211585
ENSG00000273783	NA	NA	0.755322	-0.611847	10.3121	0.00426756	0.211585
ENSG00000136816	TOR1B	27348	-0.472145	4.80807	10.3046	0.00427906	0.211585
ENSG00000131914	LIN28A	79727	0.534847	9.58859	10.3235	0.00429412	0.211585
ENSG00000005238	FAM214B	80256	0.291808	5.6855	10.2877	0.00430514	0.211585
ENSG00000188921	HACD4	401494	0.391345	7.14808	10.2876	0.00430518	0.211585
ENSG00000075975	MKRN2	23609	-0.164209	5.09752	10.2837	0.00431128	0.211585
ENSG00000177189	RPS6KA3	6197	-0.324473	8.29042	10.2705	0.00433188	0.211585
ENSG00000131323	TRAF3	7187	-0.441316	4.85395	10.2639	0.00434216	0.211585
ENSG00000030582	GRN	2896	-0.275672	8.14062	10.2585	0.00435056	0.211585
ENSG00000116741	RGS2	5997	0.585757	4.68552	10.26	0.00435565	0.211585
ENSG00000197147	LRRC8B	23507	0.327294	6.90857	10.2488	0.0043657	0.211585
ENSG00000171365	CLCN5	1184	-0.477307	5.49219	10.2438	0.00437361	0.211585
ENSG00000173110	HSPA6	3310	-1.01969	0.581102	10.2226	0.00440716	0.212628
ENSG00000116679	IVNS1ABP	10625	0.343593	8.69602	10.2168	0.00441645	0.212628
ENSG00000228058	LINC01736	101927532	-4.54894	-2.5878	12.9358	0.00445128	0.213551
ENSG00000189326	SPANXN4	441525	1.55545	-1.06149	12.9234	0.00446447	0.213551
ENSG00000079482	OPHN1	4983	0.317528	5.6556	10.1847	0.0044679	0.213551
ENSG00000103489	XYLT1	64131	-0.50953	6.16021	10.1947	0.00447933	0.213551
ENSG00000163041	H3-3A	3020	0.262818	5.69385	10.1629	0.00450308	0.213551
ENSG00000124104	SNX21	90203	0.712964	2.26321	10.1567	0.00451322	0.213551
ENSG00000148498	PARD3	56288	0.595205	6.2888	10.1979	0.00451629	0.213551
ENSG00000196943	NOP9	161424	-0.3056	5.04325	10.1477	0.00452786	0.213551
ENSG00000205133	TRIQK	286144	0.238446	5.74196	10.13	0.00455706	0.213551
ENSG00000197063	MAFG	4097	0.270011	6.76002	10.1227	0.00456901	0.213551
ENSG00000232591	NA	NA	-2.03378	-0.798142	10.9337	0.00458783	0.213551
ENSG00000203952	CCDC160	347475	-2.34311	1.50713	12.8962	0.00459473	0.213551
ENSG00000136449	MYCBPAP	84073	0.572821	2.18948	10.1068	0.00459549	0.213551
ENSG00000125257	ABCC4	10257	0.307238	9.95911	10.0993	0.00460791	0.213551
ENSG00000229646	NA	NA	1.5345	-1.82467	10.0774	0.00464462	0.213551
ENSG00000133048	CHI3L1	1116	-1.30674	3.49757	10.1522	0.00464539	0.213551
ENSG00000051620	HEBP2	23593	-0.303953	5.10795	10.0763	0.00464646	0.213551
ENSG00000105366	SIGLEC8	27181	-1.17961	-0.220074	10.8885	0.00465384	0.213551
ENSG00000130487	KLHDC7B	113730	-2.07675	-2.45196	10.4777	0.00468156	0.213551
ENSG00000107745	MICU1	10367	0.253669	6.74023	10.0496	0.00469171	0.213551
ENSG00000078804	TP53INP2	58476	0.397459	4.48375	10.0441	0.00470107	0.213551
ENSG00000198900	TOP1	7150	0.379904	8.95203	10.0353	0.00471616	0.213551
ENSG00000280011	NA	NA	1.20286	-1.57127	10.0337	0.00471884	0.213551
ENSG00000181104	F2R	2149	0.393096	9.0445	10.0292	0.00472651	0.213551
ENSG00000075711	DLG1	1739	0.220832	6.65059	10.0273	0.00472977	0.213551
ENSG00000022267	FHL1	2273	0.733636	5.20181	10.0933	0.00473686	0.213551
ENSG00000117318	ID3	3399	0.497912	4.37315	10.0152	0.00475069	0.213551
ENSG00000169756	LIMS1	3987	0.541607	9.82366	10.0401	0.0047609	0.213551
ENSG00000109927	TECTA	7007	1.32327	1.00305	10.0081	0.00476289	0.213551
ENSG00000154736	ADAMTS5	11096	-2.8364	-0.397838	10.0132	0.00477797	0.213551
ENSG00000099860	GADD45B	4616	-0.821286	3.17653	9.99642	0.0047832	0.213551
ENSG00000197937	ZNF347	84671	0.439547	3.68447	9.99224	0.00479047	0.213551
ENSG00000185477	GPRIN3	285513	-0.816287	7.50821	10.0888	0.00480111	0.213551
ENSG00000269318	NA	NA	1.16185	-1.74417	9.97224	0.00482546	0.213551
ENSG00000148110	MFSD14B	84641	-0.207818	6.29923	9.97192	0.00482602	0.213551
ENSG00000161791	FMNL3	91010	-0.342123	7.56022	9.96574	0.00483689	0.213551
ENSG00000181333	HEPHL1	341208	0.840792	0.917046	10.3673	0.00485962	0.213551
ENSG00000130723	PRRC2B	84726	-0.241966	8.06699	9.94356	0.00487611	0.213551
ENSG00000143013	LMO4	8543	-0.460016	6.1577	9.94554	0.00487612	0.213551
ENSG00000112425	EPM2A	7957	-0.271788	3.21502	9.93191	0.00489687	0.213551
ENSG00000115828	QPCT	25797	-0.869543	2.40003	9.9305	0.00489939	0.213551
ENSG00000127947	PTPN12	5782	0.307827	8.41136	9.92993	0.0049004	0.213551
ENSG00000132623	ANKEF1	63926	-0.538258	3.76931	9.92954	0.0049011	0.213551
ENSG00000130558	OLFM1	10439	-4.64234	3.92793	10.8151	0.00490591	0.213551
ENSG00000166889	PATL1	219988	-0.26134	6.41023	9.91118	0.00493403	0.214309
ENSG00000171101	SIGLEC17P	284367	-1.57832	-1.86192	9.88413	0.00498299	0.215592
ENSG00000187486	KCNJ11	3767	0.847652	1.23987	9.88293	0.00498517	0.215592
ENSG00000110002	VWA5A	4013	0.558238	7.55786	9.91056	0.0050072	0.216078
ENSG00000163428	LRRC58	116064	-0.168437	7.00399	9.85947	0.00502809	0.21618
ENSG00000142634	EFHD2	79180	-0.501717	6.60919	9.87947	0.00503123	0.21618
ENSG00000149054	ZNF215	7762	-0.443045	3.02603	9.84178	0.00506073	0.216981
ENSG00000116871	MAP7D1	55700	-0.332784	6.40393	9.82748	0.00508727	0.217652
ENSG00000196684	HSH2D	84941	-0.898452	2.84601	9.80449	0.00513982	0.217665
ENSG00000081320	STK17B	9262	-0.38318	7.3709	9.78829	0.00516085	0.217665
ENSG00000114541	FRMD4B	23150	0.415275	7.8277	9.77808	0.0051802	0.217665
ENSG00000136720	HS6ST1	9394	-0.337541	4.78499	9.77627	0.00518363	0.217665
ENSG00000141179	PCTP	58488	0.337426	5.13771	9.76704	0.00520121	0.217665
ENSG00000228474	OST4	100128731	0.350969	5.41449	9.75842	0.00521769	0.217665
ENSG00000065518	NDUFB4	4710	0.171391	6.53299	9.75588	0.00522256	0.217665
ENSG00000141956	PRDM15	63977	-0.279612	3.84092	9.75358	0.00522697	0.217665
ENSG00000198952	SMG5	23381	-0.208915	6.56931	9.75159	0.00523079	0.217665
ENSG00000108469	RECQL5	9400	0.219929	4.84221	9.74832	0.00523707	0.217665
ENSG00000186591	UBE2H	7328	0.33502	7.83611	9.74176	0.00524971	0.217665
ENSG00000163735	CXCL5	6374	1.26492	3.93595	9.82954	0.00526423	0.217665
ENSG00000226953	NCKAP5-AS2	101928161	-2.56723	0.792843	9.73358	0.00526551	0.217665
ENSG00000072042	RDH11	51109	0.368271	7.60676	9.73027	0.00527191	0.217665
ENSG00000165637	VDAC2	7417	0.181169	6.28793	9.72769	0.00527693	0.217665
ENSG00000233723	LINC01122	400955	-0.970567	0.395947	10.4938	0.0052772	0.217665
ENSG00000105383	CD33	945	-0.647516	5.22329	10.1969	0.00528111	0.217665
ENSG00000197771	MCMBP	79892	-0.276287	7.48095	9.69938	0.00533213	0.217665
ENSG00000274718	NA	NA	1.29014	-1.91531	10.4601	0.00533467	0.217665
ENSG00000174775	HRAS	3265	-0.416933	2.88392	9.68769	0.00535514	0.217665
ENSG00000197965	MPZL1	9019	-0.399118	6.92193	9.67247	0.00538522	0.217665
ENSG00000198848	CES1	1066	-1.63932	0.21359	9.69666	0.00539465	0.217665
ENSG00000167716	WDR81	124997	-0.270585	5.50362	9.66112	0.00540778	0.217665
ENSG00000171189	GRIK1	2897	0.980282	-1.55418	9.65626	0.00541747	0.217665
ENSG00000149218	ENDOD1	23052	0.541172	6.76778	9.6867	0.00541973	0.217665
ENSG00000151948	GLT1D1	144423	-2.59553	2.07002	9.6626	0.00543539	0.217665
ENSG00000271503	CCL5	6352	0.607453	5.12727	9.66581	0.00545671	0.217665
ENSG00000153879	CEBPG	1054	-0.233558	6.41315	9.63383	0.00546247	0.217665
ENSG00000228626	NA	NA	-1.19978	-1.07215	10.3856	0.00546444	0.217665
ENSG00000181274	FRAT2	23401	-0.348165	5.32263	9.63141	0.00546735	0.217665
ENSG00000079308	TNS1	7145	0.66835	4.27301	9.64227	0.00547041	0.217665
ENSG00000213714	FAM209B	388799	-1.27249	-1.74599	9.62785	0.00547453	0.217665
ENSG00000133805	AMPD3	272	-0.351349	6.47396	9.62763	0.00547499	0.217665
ENSG00000148120	AOPEP	84909	0.408128	2.43209	9.62064	0.00548913	0.217665
ENSG00000103811	CTSH	1512	-0.58884	6.9823	9.66544	0.00549898	0.217665
ENSG00000169432	SCN9A	6335	-0.978955	3.74209	9.66123	0.00551592	0.217665
ENSG00000197043	ANXA6	309	-0.395941	6.24896	9.59627	0.00553874	0.217665
ENSG00000165914	TTC7B	145567	0.37214	6.54064	9.59359	0.00554423	0.217665
ENSG00000105967	TFEC	22797	-0.464284	6.66998	9.59895	0.00555484	0.217665
ENSG00000157570	TSPAN18	90139	0.533059	6.52575	9.61015	0.00556868	0.217665
ENSG00000145703	IQGAP2	10788	0.356651	8.22681	9.58156	0.00556894	0.217665
ENSG00000126368	NR1D1	9572	-0.514952	1.58575	9.56359	0.00560606	0.217665
ENSG00000143412	ANXA9	8416	0.570687	4.06632	9.56216	0.00560903	0.217665
ENSG00000183723	CMTM4	146223	0.220916	5.88632	9.55411	0.00562575	0.217665
ENSG00000198961	PJA2	9867	0.197126	8.43531	9.55272	0.00562864	0.217665
ENSG00000163492	CCDC141	285025	1.8964	1.33637	9.92274	0.00565745	0.217665
ENSG00000166086	JAM3	83700	0.54089	4.82222	9.53878	0.00566162	0.217665
ENSG00000186312	CA5BP1	340591	-0.429002	2.08163	9.53656	0.00566244	0.217665
ENSG00000144285	SCN1A	6323	3.18301	-1.29719	10.2726	0.00566791	0.217665
ENSG00000186260	MRTFB	57496	-0.217347	5.27359	9.52269	0.0056916	0.217665
ENSG00000166068	SPRED1	161742	-0.36117	7.11107	9.52224	0.00569255	0.217665
ENSG00000134686	PHC2	1912	-0.309224	6.29619	9.51722	0.00570314	0.217665
ENSG00000084693	AGBL5	60509	0.26974	5.3282	9.51005	0.00571832	0.217665
ENSG00000173276	ZBTB21	49854	-0.309341	5.18382	9.50467	0.00572973	0.217665
ENSG00000181467	RAP2B	5912	0.420868	7.50215	9.49964	0.00574044	0.217665
ENSG00000184675	AMER1	139285	-0.374208	4.63045	9.48729	0.0057668	0.217665
ENSG00000086232	EIF2AK1	27102	0.254736	8.16346	9.47842	0.00578582	0.217665
ENSG00000088726	TMEM40	55287	0.568264	5.59562	9.50325	0.00579405	0.217665
ENSG00000086189	DIMT1	27292	0.377251	6.79218	9.47431	0.00579465	0.217665
ENSG00000229891	LINC01315	102723775	3.72528	0.618627	9.85134	0.00579886	0.217665
ENSG00000198841	KTI12	112970	-0.345147	2.69157	9.47161	0.00580046	0.217665
ENSG00000112365	ZBTB24	9841	-0.333103	5.43498	9.46904	0.005806	0.217665
ENSG00000135269	TES	26136	-0.423299	5.81634	9.46784	0.0058086	0.217665
ENSG00000136950	ARPC5L	81873	-0.281769	5.21669	9.46646	0.00581157	0.217665
ENSG00000130226	DPP6	1804	1.6939	2.06782	10.1905	0.00582135	0.217665
ENSG00000107020	PLGRKT	55848	0.373539	3.74758	9.45891	0.00582789	0.217665
ENSG00000105641	SLC5A5	6528	-3.22734	-0.849884	12.4707	0.00582849	0.217665
ENSG00000129675	ARHGEF6	9459	-0.302075	7.44533	9.44541	0.00585721	0.217665
ENSG00000226468	NA	NA	3.96781	-2.2332	10.9591	0.00585849	0.217665
ENSG00000164604	GPR85	54329	-0.638524	2.59299	9.43034	0.00589011	0.217665
ENSG00000125484	GTF3C4	9329	-0.269469	6.51565	9.43019	0.00589045	0.217665
ENSG00000099999	RNF215	200312	0.40095	4.20669	9.42601	0.00589961	0.217665
ENSG00000095906	NUBP2	10101	-0.341316	3.92167	9.41933	0.00591428	0.217665
ENSG00000131475	VPS25	84313	0.266577	5.92897	9.41887	0.00591529	0.217665
ENSG00000082269	FAM135A	57579	-0.295107	6.36021	9.41874	0.00591558	0.217665
ENSG00000109171	SLAIN2	57606	0.257701	6.3856	9.41218	0.00593004	0.217665
ENSG00000100911	PSME2	5721	-0.291315	6.06334	9.41167	0.00593117	0.217665
ENSG00000171603	CLSTN1	22883	-0.254443	7.04552	9.40576	0.00594424	0.217665
ENSG00000160791	CCR5	1234	-1.01817	5.01184	10.3057	0.00594821	0.217665
ENSG00000107815	TWNK	56652	-0.283563	4.93717	9.38917	0.00598108	0.218295
ENSG00000205544	TMEM256	254863	0.427953	1.7819	9.38325	0.00599427	0.218295
ENSG00000111321	LTBR	4055	-0.268709	5.46282	9.3769	0.00600849	0.218295
ENSG00000100258	LMF2	91289	-0.323589	4.00033	9.37661	0.00600913	0.218295
ENSG00000165548	TMEM63C	57156	-0.672555	1.5718	9.37048	0.00602288	0.218359
ENSG00000102316	MAGED2	10916	0.214134	7.62604	9.36609	0.00603274	0.218359
ENSG00000279495	NA	NA	-0.474208	0.928852	9.35499	0.00605778	0.218637
ENSG00000163006	CCDC138	165055	-0.321666	4.38239	9.35299	0.00606231	0.218637
ENSG00000115884	SDC1	6382	1.00508	3.45098	9.35691	0.00608822	0.219176
ENSG00000197442	MAP3K5	4217	0.318937	6.66666	9.32706	0.00612127	0.219933
ENSG00000164111	ANXA5	308	-0.465105	8.41277	9.33799	0.00613127	0.219933
ENSG00000072071	ADGRL1	22859	-0.242683	5.66342	9.31146	0.00615706	0.220462
ENSG00000079257	LXN	56925	0.498857	5.81913	9.31361	0.00618005	0.22089
ENSG00000185418	TARS3	123283	0.256831	4.4001	9.26363	0.00626822	0.223179
ENSG00000213190	MLLT11	10962	0.572071	4.87641	9.27726	0.00627107	0.223179
ENSG00000273145	NA	NA	0.601281	-0.615296	9.25867	0.00627986	0.223179
ENSG00000135077	HAVCR2	84868	-0.769806	6.67931	9.33712	0.00629995	0.223179
ENSG00000078237	TIGAR	57103	-0.517874	5.52506	9.26077	0.00630983	0.223179
ENSG00000140280	LYSMD2	256586	-0.724182	3.20135	9.24542	0.00631111	0.223179
ENSG00000182870	GALNT9	50614	2.51682	-1.91522	9.21447	0.00638479	0.224559
ENSG00000162377	COA7	65260	-0.218298	5.93193	9.21029	0.0063948	0.224559
ENSG00000229754	NA	NA	0.66408	3.70391	9.20917	0.00639751	0.224559
ENSG00000101361	NOP56	10528	-0.232277	7.18398	9.20305	0.00641222	0.224559
ENSG00000071051	NCK2	8440	0.320831	5.79686	9.19988	0.00641985	0.224559
ENSG00000196843	ARID5A	10865	-0.384303	4.94037	9.19966	0.00642038	0.224559
ENSG00000161638	ITGA5	3678	-0.39933	5.74448	9.19617	0.0064288	0.224559
ENSG00000188770	OPTC	26254	2.27551	-0.923324	9.87727	0.00645123	0.224801
ENSG00000116663	FBXO6	26270	-0.94978	2.41254	9.17511	0.00648165	0.224801
ENSG00000166848	TERF2IP	54386	0.191726	6.13713	9.16639	0.00650116	0.224801
ENSG00000165929	TC2N	123036	0.517829	5.82195	9.18178	0.00650793	0.224801
ENSG00000182168	UNC5C	8633	-1.74826	0.123282	9.19159	0.00652094	0.224801
ENSG00000175040	CHST2	9435	0.55243	5.47714	9.17604	0.00654178	0.224801
ENSG00000204186	ZDBF2	57683	-0.562356	6.21623	9.18778	0.00655064	0.224801
ENSG00000145194	ECE2	9718	-0.591927	1.60032	9.14595	0.00655133	0.224801
ENSG00000116852	KIF21B	23046	-0.462734	5.94199	9.15101	0.00655783	0.224801
ENSG00000281103	TRG-AS1	100506776	0.480171	3.47565	9.13698	0.00657347	0.224801
ENSG00000159128	IFNGR2	3460	-0.391007	5.53148	9.1351	0.00657813	0.224801
ENSG00000159267	HLCS	3141	-0.298355	5.07228	9.13405	0.00658073	0.224801
ENSG00000125633	CCDC93	54520	-0.218051	5.48432	9.13353	0.00658201	0.224801
ENSG00000121101	TEX14	56155	0.949171	0.672835	9.12078	0.00661369	0.22514
ENSG00000263961	RHEX	440712	-0.950621	-0.416009	9.11248	0.00663441	0.22514
ENSG00000101447	FAM83D	81610	0.566692	5.76818	9.14609	0.00663577	0.22514
ENSG00000228253	ATP8	4509	0.561634	8.78784	9.14975	0.00666007	0.22514
ENSG00000125356	NDUFA1	4694	0.252402	5.87441	9.09998	0.00666574	0.22514
ENSG00000175984	DENND2C	163259	0.782941	5.27724	9.17506	0.00667172	0.22514
ENSG00000125772	GPCPD1	56261	0.2693	6.21346	9.0893	0.00669263	0.22514
ENSG00000213931	HBE1	3046	1.01868	8.8848	9.17594	0.0066929	0.22514
ENSG00000104731	KLHDC4	54758	-0.246877	4.88526	9.08439	0.00670505	0.22514
ENSG00000103042	SLC38A7	55238	-0.349003	4.56984	9.08223	0.00671052	0.22514
ENSG00000140479	PCSK6	5046	0.525938	7.00134	9.1102	0.00671589	0.22514
ENSG00000235106	BRD3OS	266655	-0.410136	2.97802	9.06028	0.00676634	0.226099
ENSG00000138207	RBP4	5950	1.41455	1.13772	9.072	0.00677133	0.226099
ENSG00000012124	CD22	933	0.763633	2.97865	9.05555	0.00677844	0.226099
ENSG00000175054	ATR	545	-0.273141	6.14765	9.03888	0.00682126	0.227148
ENSG00000253771	NA	NA	-1.32159	-1.35048	9.69106	0.00686239	0.227766
ENSG00000150403	TMCO3	55002	0.222118	5.56236	9.0167	0.00687872	0.227766
ENSG00000067840	PDZD4	57595	1.23503	4.75615	9.08076	0.00687939	0.227766
ENSG00000203710	CR1	1378	1.04149	1.57488	9.01414	0.00688541	0.227766
ENSG00000123096	SSPN	8082	-0.71362	3.76707	9.00906	0.00689865	0.227827
ENSG00000197122	SRC	6714	0.339116	7.8628	9.0024	0.00691606	0.227904
ENSG00000105825	TFPI2	7980	0.957915	5.76453	9.08403	0.00692541	0.227904
ENSG00000150681	RGS18	64407	0.3913	8.16611	9.6594	0.00693522	0.227904
ENSG00000172243	CLEC7A	64581	-0.80145	6.61667	9.07575	0.0069468	0.22791
ENSG00000180549	FUT7	2529	-1.04112	3.2192	9.3257	0.00702131	0.229872
ENSG00000148426	PROSER2	254427	0.406604	4.54764	8.95679	0.00703663	0.229872
ENSG00000113328	CCNG1	900	0.256257	9.11445	8.95452	0.00704269	0.229872
ENSG00000204516	MICB	4277	-0.357808	3.85898	8.9508	0.00705263	0.229872
ENSG00000225964	NA	NA	-1.71146	-1.00303	9.59971	0.00707495	0.230224
ENSG00000183067	IGSF5	150084	-4.08254	0.108513	11.0544	0.00711915	0.231286
ENSG00000166002	SMCO4	56935	-0.534312	3.87535	8.91359	0.00715297	0.231359
ENSG00000165309	ARMC3	219681	1.03164	-0.881078	9.24915	0.00716313	0.231359
ENSG00000164035	EMCN	51705	0.988875	2.08086	8.90696	0.00717101	0.231359
ENSG00000186111	PIP5K1C	23396	-0.207839	5.88429	8.9042	0.00717855	0.231359
ENSG00000128266	GNAZ	2781	0.466634	5.3075	8.88681	0.00722616	0.231359
ENSG00000273056	NA	NA	-1.67235	-2.56908	8.88475	0.00723182	0.231359
ENSG00000007062	PROM1	8842	1.32829	5.21128	8.96593	0.0072375	0.231359
ENSG00000220785	NA	NA	0.807956	2.02421	8.8797	0.00724573	0.231359
ENSG00000267534	S1PR2	9294	-0.523733	5.07652	8.87879	0.00725014	0.231359
ENSG00000137200	CMTR1	23070	-0.400917	6.15669	8.87383	0.00726195	0.231359
ENSG00000176597	B3GNT5	84002	-0.510817	6.80341	8.90018	0.00726632	0.231359
ENSG00000108861	DUSP3	1845	-0.387836	7.01187	8.8703	0.00727169	0.231359
ENSG00000246877	NA	NA	0.962701	-1.27904	8.85679	0.00730921	0.231359
ENSG00000122257	RBBP6	5930	0.233158	7.49962	8.85636	0.00731041	0.231359
ENSG00000051341	POLQ	10721	-0.270949	5.44534	8.85542	0.00731302	0.231359
ENSG00000119401	TRIM32	22954	-0.288648	4.14887	8.8508	0.00732591	0.231359
ENSG00000197930	ERO1A	30001	-0.309678	7.00583	8.84793	0.00733393	0.231359
ENSG00000269906	NA	NA	0.66387	1.03726	8.83459	0.00737131	0.231359
ENSG00000197951	ZNF71	58491	-0.302458	2.99198	8.83319	0.00737524	0.231359
ENSG00000187699	C2orf88	84281	0.342884	7.40901	8.81854	0.00741656	0.231359
ENSG00000109572	CLCN3	1182	0.219264	7.29301	8.81737	0.00741986	0.231359
ENSG00000145041	DCAF1	9730	-0.192851	6.10306	8.81682	0.00742143	0.231359
ENSG00000198700	IPO9	55705	-0.17111	7.15707	8.8153	0.00742573	0.231359
ENSG00000221164	SNORA11F	109617000	0.653432	-0.473477	8.81383	0.00742988	0.231359
ENSG00000103769	RAB11A	8766	0.208892	8.00133	8.81347	0.00743091	0.231359
ENSG00000174600	CMKLR1	1240	-0.709943	7.9567	8.88555	0.00743638	0.231359
ENSG00000224743	TEX26-AS1	100507064	4.27171	-2.50771	9.14161	0.00744304	0.231359
ENSG00000185344	ATP6V0A2	23545	-0.188291	6.38222	8.80828	0.00744565	0.231359
ENSG00000154620	TMSB4Y	9087	0.437153	2.84322	8.80346	0.00745935	0.231425
ENSG00000072401	UBE2D1	7321	-0.345607	5.09523	8.78024	0.0075258	0.232671
ENSG00000066084	DIP2B	57609	-0.235273	7.21142	8.7784	0.0075311	0.232671
ENSG00000235449	NA	NA	1.06422	-1.32267	8.77724	0.00753443	0.232671
ENSG00000197013	ZNF429	353088	0.460118	3.44693	8.76381	0.00757321	0.233507
ENSG00000107957	SH3PXD2A	9644	0.435945	7.8988	8.76051	0.00759749	0.233881
ENSG00000173391	OLR1	4973	-0.79562	6.63712	9.54072	0.00761196	0.233881
ENSG00000178732	GP5	2814	0.902222	4.94166	8.82624	0.00762046	0.233881
ENSG00000167637	ZNF283	284349	0.33108	3.54892	8.73719	0.00765073	0.234021
ENSG00000162623	TYW3	127253	0.193234	5.36986	8.73552	0.00765562	0.234021
ENSG00000125730	C3	718	-0.93613	11.3053	8.81392	0.00766252	0.234021
ENSG00000266865	NA	NA	-0.564413	0.752864	8.72999	0.00767187	0.234021
ENSG00000118733	OLFM3	118427	2.63969	0.422547	9.48655	0.00771147	0.23443
ENSG00000099940	SNAP29	9342	0.22769	6.53561	8.71233	0.00772395	0.23443
ENSG00000184967	NOC4L	79050	-0.382831	2.75274	8.70969	0.00773177	0.23443
ENSG00000143507	DUSP10	11221	-0.442341	4.62926	8.70656	0.00774103	0.23443
ENSG00000102362	SYTL4	94121	0.472082	5.11549	8.69131	0.00778643	0.23443
ENSG00000162747	FCGR3B	2215	-1.72791	-2.47951	9.31278	0.00779306	0.23443
ENSG00000231074	HCG18	414777	-0.190201	4.7768	8.68144	0.00781597	0.23443
ENSG00000107829	FBXW4	6468	-0.309949	3.80814	8.68116	0.00781681	0.23443
ENSG00000125676	THOC2	57187	0.225148	7.93838	8.67625	0.00783157	0.23443
ENSG00000047648	ARHGAP6	395	0.452752	6.79654	8.68017	0.00784624	0.23443
ENSG00000172780	RAB43	339122	-0.675866	-0.25334	8.66633	0.00786143	0.23443
ENSG00000253309	SERPINE3	647174	1.2412	-0.0609636	8.66554	0.00786382	0.23443
ENSG00000172315	TP53RK	112858	-0.251659	4.90875	8.66451	0.00786694	0.23443
ENSG00000108091	CCDC6	8030	-0.276271	7.01686	8.66256	0.00787282	0.23443
ENSG00000140374	ETFA	2108	0.24349	7.44109	8.65787	0.00788702	0.23443
ENSG00000166133	RPUSD2	27079	-0.338717	3.33211	8.63415	0.00795924	0.23443
ENSG00000185247	MAGEA11	4110	1.11364	0.902397	9.6508	0.00796706	0.23443
ENSG00000174307	PHLDA3	23612	0.690197	2.03708	8.63124	0.00796817	0.23443
ENSG00000116237	ICMT	23463	-0.272972	7.02664	8.62854	0.00797644	0.23443
ENSG00000060749	QSER1	79832	-0.342149	7.45947	8.62148	0.00799812	0.23443
ENSG00000136856	SLC2A8	29988	-0.347238	2.38294	8.61372	0.00802203	0.23443
ENSG00000138069	RAB1A	5861	0.213573	7.50234	8.6137	0.00802209	0.23443
ENSG00000264016	NA	NA	1.16841	-1.32632	8.61359	0.00802245	0.23443
ENSG00000161513	FDXR	2232	0.496272	3.46887	8.60808	0.00803946	0.23443
ENSG00000164151	ICE1	23379	-0.21581	7.0266	8.60649	0.0080444	0.23443
ENSG00000157502	PWWP3B	139221	0.632529	1.35094	8.92277	0.00805149	0.23443
ENSG00000111249	CUX2	23316	-1.11801	1.90429	8.60045	0.00806311	0.23443
ENSG00000131148	EMC8	10328	-0.260887	4.64939	8.60041	0.00806326	0.23443
ENSG00000109854	HTATIP2	10553	0.305928	4.89115	8.59882	0.00806818	0.23443
ENSG00000159618	ADGRG5	221188	-0.469547	6.1999	8.61091	0.008071	0.23443
ENSG00000156011	PSD3	23362	0.407127	5.57716	8.59365	0.00808427	0.23443
ENSG00000153531	ADPRHL1	113622	1.08408	-0.930621	8.59126	0.0080917	0.23443
ENSG00000092820	EZR	7430	-0.27499	7.62775	8.58714	0.00810457	0.23443
ENSG00000170956	CEACAM3	1084	-2.38317	-0.392166	9.19267	0.00811809	0.23443
ENSG00000104375	STK3	6788	0.241968	4.88053	8.58058	0.00812506	0.23443
ENSG00000127507	ADGRE2	30817	-0.400667	5.38124	8.57946	0.00812858	0.23443
ENSG00000076641	PAG1	55824	-0.731315	6.30416	8.65178	0.00813653	0.23443
ENSG00000156427	FGF18	8817	2.37797	-1.99441	8.57074	0.00815597	0.23443
ENSG00000233621	LINC01137	728431	0.442982	1.6659	8.56674	0.00816853	0.23443
ENSG00000198740	ZNF652	22834	-0.227599	6.44852	8.5655	0.00817244	0.23443
ENSG00000196365	LONP1	9361	-0.285058	6.07331	8.56477	0.00817474	0.23443
ENSG00000164751	PEX2	5828	-0.304484	5.15916	8.55995	0.00818997	0.23443
ENSG00000145730	PAM	5066	0.229422	6.02668	8.55863	0.00819414	0.23443
ENSG00000113273	ARSB	411	-0.450524	5.80321	8.56033	0.0082056	0.23443
ENSG00000166716	ZNF592	9640	-0.181539	6.27899	8.55171	0.00821604	0.23443
ENSG00000185664	PMEL	6490	0.665875	4.47255	8.55064	0.00824084	0.23443
ENSG00000105829	BET1	10282	0.362429	5.55835	8.53232	0.00827777	0.23443
ENSG00000130528	HRC	3270	0.576317	5.44268	8.56124	0.00828598	0.23443
ENSG00000164691	TAGAP	117289	-0.63378	5.83636	8.58507	0.00829755	0.23443
ENSG00000204264	PSMB8	5696	-0.636546	4.78545	8.56019	0.00831351	0.23443
ENSG00000136868	SLC31A1	1317	-0.254939	6.9348	8.51576	0.0083309	0.23443
ENSG00000100285	NEFH	4744	-0.41966	4.36264	8.51315	0.0083393	0.23443
ENSG00000125834	STK35	140901	-0.23155	5.73999	8.50369	0.00836985	0.23443
ENSG00000144810	COL8A1	1295	-1.90783	-1.96736	8.50142	0.00837721	0.23443
ENSG00000178222	RNF212	285498	-0.691111	1.79893	8.50048	0.00838025	0.23443
ENSG00000107779	BMPR1A	657	-0.20846	5.65383	8.49875	0.00838586	0.23443
ENSG00000196526	AFAP1	60312	0.508389	6.18674	8.51918	0.00839607	0.23443
ENSG00000092531	SNAP23	8773	0.255011	7.4136	8.4954	0.00839672	0.23443
ENSG00000109189	USP46	64854	-0.215088	6.02522	8.49	0.00841427	0.23443
ENSG00000135052	GOLM1	51280	-0.222264	6.97538	8.48686	0.00842451	0.23443
ENSG00000229619	MBNL1-AS1	401093	0.915229	0.542746	8.48561	0.00842858	0.23443
ENSG00000083093	PALB2	79728	-0.26314	5.40063	8.4797	0.0084479	0.23443
ENSG00000173369	C1QB	713	-1.20473	7.04891	8.90112	0.00844861	0.23443
ENSG00000144843	ADPRH	141	-0.385305	4.47262	8.47523	0.00846252	0.23443
ENSG00000033030	ZCCHC8	55596	-0.247075	5.5648	8.47413	0.00846611	0.23443
ENSG00000198860	TSEN15	116461	-0.258326	5.76944	8.46252	0.00850428	0.23443
ENSG00000185298	CCDC137	339230	-0.227311	4.78064	8.45703	0.00852238	0.23443
ENSG00000272592	NA	NA	0.656957	-0.513088	10.3757	0.00852861	0.23443
ENSG00000100218	RSPH14	27156	0.824834	-1.43021	8.75925	0.00854278	0.23443
ENSG00000108946	PRKAR1A	5573	0.209611	8.41482	8.45059	0.00854366	0.23443
ENSG00000092010	PSME1	5720	-0.288814	6.35063	8.449	0.00854894	0.23443
ENSG00000103064	SLC7A6	9057	-0.268542	5.12812	8.44167	0.00857327	0.23443
ENSG00000136205	TNS3	64759	-0.604391	5.22516	8.48403	0.00857344	0.23443
ENSG00000123360	PDE1B	5153	-0.595456	4.06009	8.43993	0.00857905	0.23443
ENSG00000134297	PLEKHA8P1	51054	0.427561	3.32023	8.43955	0.0085803	0.23443
ENSG00000265491	RNF115	27246	0.169016	6.00491	8.43797	0.00858556	0.23443
ENSG00000182957	SPATA13	221178	-0.440007	5.15229	8.4363	0.00859114	0.23443
ENSG00000145734	BDP1	55814	-0.181605	6.76027	8.43286	0.00860262	0.23443
ENSG00000173786	CNP	1267	-0.372837	6.2915	8.42999	0.00861218	0.23443
ENSG00000137502	RAB30	27314	0.59062	5.32705	8.46011	0.00862617	0.234466
ENSG00000261221	ZNF865	100507290	-0.280563	3.4475	8.42258	0.00863699	0.234466
ENSG00000148429	USP6NL	9712	-0.296482	5.64506	8.40368	0.00870057	0.235872
ENSG00000197136	PCNX3	399909	-0.199709	5.18223	8.39437	0.00873209	0.236206
ENSG00000196453	ZNF777	27153	-0.215476	3.69771	8.39306	0.00873654	0.236206
ENSG00000225217	NA	NA	-1.40877	2.95285	8.43863	0.00878635	0.237001
ENSG00000051382	PIK3CB	5291	0.317518	8.35232	8.37746	0.00878969	0.237001
ENSG00000236432	MFF-DT	654841	0.640203	0.0306893	8.37325	0.00880407	0.237061
ENSG00000064195	DLX3	1747	-1.40379	0.151738	8.6793	0.00882967	0.237061
ENSG00000179331	RAB39A	54734	-0.772537	3.59162	8.37133	0.00883896	0.237061
ENSG00000196353	CPNE4	131034	0.758951	1.54164	8.36193	0.00884291	0.237061
ENSG00000198331	HYLS1	219844	-0.442074	2.70307	8.35714	0.00885941	0.237061
ENSG00000154122	ANKH	56172	-0.406437	6.89287	8.35607	0.0088631	0.237061
ENSG00000135763	URB2	9816	-0.285149	4.93144	8.34298	0.00890838	0.237425
ENSG00000134061	CD180	4064	-0.610582	6.85863	8.40249	0.00891033	0.237425
ENSG00000179104	TMTC2	160335	-0.603653	2.94723	8.34184	0.00891235	0.237425
ENSG00000082641	NFE2L1	4779	-0.210971	7.39709	8.32387	0.00897495	0.238774
ENSG00000183087	GAS6	2621	-0.703829	3.84598	8.33521	0.00899152	0.238848
ENSG00000277639	LOC105371267	105371267	1.11069	0.0806044	8.3154	0.0090046	0.238848
ENSG00000178695	KCTD12	115207	-0.75058	9.47887	8.38429	0.00902215	0.238848
ENSG00000125844	RRBP1	6238	-0.264256	7.35788	8.30932	0.00902597	0.238848
ENSG00000158352	SHROOM4	57477	0.497179	4.47384	8.30605	0.0090375	0.238848
ENSG00000188554	NBR1	4077	0.304621	7.26526	8.29869	0.00906347	0.23889
ENSG00000183840	GPR39	2863	3.52695	-1.16446	8.59243	0.0090791	0.23889
ENSG00000101445	PPP1R16B	26051	-0.408692	7.38472	8.28868	0.00910625	0.23889
ENSG00000112276	BVES	11149	-0.699292	3.12921	8.28374	0.00911652	0.23889
ENSG00000233622	CYP2T1P	171523	0.584079	2.32709	8.27919	0.00913272	0.23889
ENSG00000276071	NA	NA	1.17695	-1.43427	8.27799	0.00913701	0.23889
ENSG00000173621	LRFN4	78999	-0.416601	2.65756	8.27369	0.00915235	0.23889
ENSG00000186446	ZNF501	115560	-0.766203	1.7472	8.27207	0.00915817	0.23889
ENSG00000160710	ADAR	103	-0.462064	9.21483	8.29257	0.00916039	0.23889
ENSG00000220848	NA	NA	0.460949	0.475386	8.26539	0.00918208	0.23889
ENSG00000204104	TRAF3IP1	26146	-0.389345	4.20175	8.26531	0.00918236	0.23889
ENSG00000084207	GSTP1	2950	0.327083	7.51193	8.26526	0.00918256	0.23889
ENSG00000085721	RRN3	54700	-0.158606	6.13653	8.25987	0.00920189	0.239007
ENSG00000122122	SASH3	54440	-0.568724	6.63549	8.61912	0.00921097	0.239007
ENSG00000170921	TANC2	26115	-0.288505	5.2195	8.24855	0.00924273	0.239349
ENSG00000253210	NA	NA	0.507911	1.3214	8.24629	0.0092509	0.239349
ENSG00000165246	NLGN4Y	22829	-0.529849	4.9897	8.24907	0.00926826	0.239349
ENSG00000238227	TMEM250	90120	-0.243181	4.50659	8.24043	0.0092721	0.239349
ENSG00000159322	ADPGK	83440	-0.251451	6.46966	8.23154	0.00930442	0.239589
ENSG00000119608	PROX2	283571	-0.712467	-0.973397	8.23128	0.00930538	0.239589
ENSG00000136274	NACAD	23148	1.167	0.264206	8.4053	0.00933981	0.240073
ENSG00000142185	TRPM2	7226	-0.896077	6.47962	8.29198	0.00934819	0.240073
ENSG00000146232	NFKBIE	4794	-0.382431	4.76484	8.20654	0.00939594	0.24099
ENSG00000068489	PRR11	55771	0.209017	6.16432	8.17222	0.0095232	0.242784
ENSG00000258791	LINC00520	645687	1.11983	1.09883	9.96847	0.00953511	0.242784
ENSG00000277203	F8A1	8263	-0.524821	1.39114	8.1675	0.00954082	0.242784
ENSG00000138735	PDE5A	8654	0.605294	7.83697	8.2247	0.00954199	0.242784
ENSG00000174130	TLR6	10333	-0.625924	6.07191	8.22496	0.00954224	0.242784
ENSG00000130707	ASS1	445	-1.49107	5.12247	8.23666	0.00954989	0.242784
ENSG00000068615	REEP1	65055	0.744859	3.61836	8.17224	0.00955098	0.242784
ENSG00000139626	ITGB7	3695	-0.829886	6.94665	8.22801	0.00958187	0.243156
ENSG00000197927	NBEAP2	100418881	-0.664389	0.244572	8.15131	0.00960167	0.243156
ENSG00000183486	MX2	4600	-1.49015	4.84168	8.21898	0.00961536	0.243156
ENSG00000163630	SYNPR	132204	0.744155	0.749995	8.70031	0.00962237	0.243156
ENSG00000175857	GAPT	202309	-0.333226	5.99278	8.14475	0.00962643	0.243156
ENSG00000241697	TMEFF1	8577	4.34278	-1.08641	9.28318	0.0096608	0.243716
ENSG00000101782	RIOK3	8780	0.301977	7.25633	8.11753	0.00972998	0.244937
ENSG00000172943	PHF8	23133	-0.167464	5.72194	8.11654	0.00973374	0.244937
ENSG00000085733	CTTN	2017	0.476315	8.17828	8.13038	0.00976385	0.245323
ENSG00000162086	ZNF75A	7627	-0.387671	3.29583	8.10344	0.00978403	0.245323
ENSG00000175582	RAB6A	5870	0.175012	7.56769	8.09824	0.0098041	0.245323
ENSG00000158717	RNF166	115992	-0.288429	5.29338	8.09789	0.00980544	0.245323
ENSG00000185722	ANKFY1	51479	-0.315103	6.59858	8.0793	0.00987747	0.245323
ENSG00000137492	THAP12	5612	0.164451	6.54184	8.07922	0.00987779	0.245323
ENSG00000163026	WDCP	80304	-0.302359	4.68299	8.0774	0.00988488	0.245323
ENSG00000240891	PLCXD2	257068	-0.517143	2.55992	8.0746	0.00989578	0.245323
ENSG00000196363	WDR5	11091	-0.235428	5.89301	8.07448	0.00989623	0.245323
ENSG00000124772	CPNE5	57699	0.783954	2.51975	8.07441	0.00989652	0.245323
ENSG00000143786	CNIH3	149111	0.752987	1.07808	8.07426	0.00989711	0.245323
ENSG00000282851	BISPR	105221694	-1.02909	2.40764	8.08932	0.00991969	0.245323
ENSG00000220842	RPL21P16	729402	0.498773	0.791515	8.06718	0.00992475	0.245323
ENSG00000227598	NA	NA	-1.00152	-1.23398	8.06378	0.00993809	0.245323
ENSG00000185608	MRPL40	64976	-0.225316	3.79378	8.06114	0.00994843	0.245323
ENSG00000053254	FOXN3	1112	-0.277951	8.03297	8.05975	0.00995385	0.245323
ENSG00000185306	C12orf56	115749	3.68632	-0.308072	8.60249	0.00995782	0.245323
ENSG00000132824	SERINC3	10955	0.219811	7.71253	8.05219	0.00998358	0.245362
ENSG00000112232	KHDRBS2	202559	-3.83029	-2.65994	11.6266	0.00998395	0.245362
ENSG00000100413	POLR3H	171568	-0.250703	4.17619	8.03876	0.0100366	0.246353
ENSG00000183655	KLHL25	64410	-0.708117	2.485	8.0297	0.0100726	0.246933
ENSG00000230061	NA	NA	-2.36884	-1.43403	8.29577	0.0101294	0.248014
ENSG00000260844	LOC100996670	100996670	1.0424	-2.39103	9.73906	0.0101649	0.248014
ENSG00000127951	FGL2	10875	-0.870791	7.83134	8.07389	0.0101721	0.248014
ENSG00000129657	SEC14L1	6397	0.255341	7.91545	8.00374	0.0101764	0.248014
ENSG00000271605	MILR1	284021	-0.465462	4.72419	7.99982	0.0101922	0.248014
ENSG00000272333	KMT2B	9757	-0.158799	5.71457	7.99804	0.0101994	0.248014
ENSG00000157895	C12orf43	64897	-0.225414	4.11983	7.99699	0.0102036	0.248014
ENSG00000104081	BMF	90427	-0.432054	6.70527	8.00103	0.0102246	0.248156
ENSG00000088836	SLC4A11	83959	0.734089	2.70046	7.98219	0.0102635	0.248156
ENSG00000173852	DPY19L1	23333	0.256307	6.66838	7.98214	0.0102637	0.248156
ENSG00000058063	ATP11B	23200	0.157337	7.00549	7.97866	0.0102779	0.248156
ENSG00000256663	NA	NA	-0.594495	0.421485	7.97284	0.0103015	0.248156
ENSG00000183963	SMTN	6525	0.345583	5.32356	7.9727	0.0103021	0.248156
ENSG00000226567	LINC00606	285370	1.13294	0.18054	8.85318	0.0103021	0.248156
ENSG00000134243	SORT1	6272	0.278052	8.36945	7.96929	0.010316	0.248156
ENSG00000134962	KLB	152831	1.12997	-0.48449	7.96613	0.0103289	0.248156
ENSG00000167740	CYB5D2	124936	0.247657	3.49548	7.96314	0.0103412	0.248156
ENSG00000275004	ZNF280B	140883	-0.360636	3.80488	7.96086	0.0103505	0.248156
ENSG00000173542	MOB1B	92597	0.383871	8.95376	7.95125	0.01039	0.248156
ENSG00000179051	RCC2	55920	-0.221481	8.61578	7.943	0.010424	0.248156
ENSG00000135119	RNFT2	84900	0.71001	2.60254	7.94151	0.0104301	0.248156
ENSG00000261253	LOC100287036	100287036	0.731274	2.28159	7.93988	0.0104369	0.248156
ENSG00000136273	HUS1	3364	-0.259504	4.14923	7.93382	0.010462	0.248156
ENSG00000184083	FAM120C	54954	-0.304287	3.4048	7.92785	0.0104868	0.248156
ENSG00000173208	ABCD2	225	-2.33873	-1.76865	7.9278	0.010487	0.248156
ENSG00000179913	B3GNT3	10331	-1.17772	-1.27885	7.92572	0.0104957	0.248156
ENSG00000163737	PF4	5196	0.618953	8.87624	7.98	0.0105031	0.248156
ENSG00000078403	MLLT10	8028	-0.169949	6.10587	7.92371	0.010504	0.248156
ENSG00000231535	LINC00278	100873962	-1.86954	-2.3348	7.92101	0.0105153	0.248156
ENSG00000144868	TMEM108	66000	0.4701	2.54549	7.91985	0.0105202	0.248156
ENSG00000251161	NA	NA	-1.48212	-1.62295	7.9086	0.0105672	0.248156
ENSG00000182134	TDRKH	11022	0.317073	4.90846	7.90804	0.0105696	0.248156
ENSG00000272583	NA	NA	-0.850679	-1.25207	7.90339	0.0105891	0.248156
ENSG00000213699	SLC35F6	54978	-0.436921	4.53812	7.90111	0.0105987	0.248156
ENSG00000034533	ASTE1	28990	-0.340422	3.15747	7.90095	0.0105993	0.248156
ENSG00000140044	JDP2	122953	-0.400402	4.43882	7.9007	0.0106004	0.248156
ENSG00000167671	UBXN6	80700	0.182168	5.51889	7.8999	0.0106038	0.248156
ENSG00000089060	SLC8B1	80024	-0.319418	5.18605	7.89858	0.0106093	0.248156
ENSG00000197601	FAR1	84188	-0.183906	7.93606	7.89529	0.0106232	0.248156
ENSG00000213793	ZNF888	388559	0.276026	4.12973	7.89408	0.0106283	0.248156
ENSG00000071127	WDR1	9948	0.309022	9.39469	7.89328	0.0106317	0.248156
ENSG00000102349	KLF8	11279	0.416622	3.9422	7.89015	0.0106449	0.248174
ENSG00000166439	RNF169	254225	-0.222113	5.15316	7.8824	0.0106777	0.248221
ENSG00000180479	ZNF571	51276	-0.414166	2.17997	7.88177	0.0106804	0.248221
ENSG00000269556	TMEM185A	84548	0.42009	3.82287	7.88073	0.0106848	0.248221
ENSG00000163092	XIRP2	129446	0.651992	2.86864	8.14965	0.0106966	0.248221
ENSG00000171988	JMJD1C	221037	0.204683	7.14107	7.87	0.0107305	0.248719
ENSG00000173193	PARP14	54625	-1.02766	7.53553	7.92168	0.0107951	0.249079
ENSG00000172534	HCFC1	3054	-0.185907	7.1271	7.85336	0.0108018	0.249079
ENSG00000088826	SMOX	54498	0.427832	6.00671	7.85562	0.0108027	0.249079
ENSG00000107897	ACBD5	91452	-0.210655	5.7354	7.84989	0.0108167	0.249079
ENSG00000197102	DYNC1H1	1778	-0.278513	8.53559	7.84897	0.0108207	0.249079
ENSG00000143324	XPR1	9213	0.221039	6.96758	7.84269	0.0108477	0.249079
ENSG00000125037	EMC3	55831	0.216341	5.74542	7.84069	0.0108564	0.249079
ENSG00000104447	TRPS1	7227	-0.405512	4.92571	7.83983	0.0108601	0.249079
ENSG00000205622	NA	NA	-2.1985	-1.28837	7.94693	0.0108854	0.249079
ENSG00000101654	RNMT	8731	-0.152931	6.71699	7.83379	0.0108862	0.249079
ENSG00000110042	DTX4	23220	-0.764955	4.76036	7.88187	0.0108957	0.249079
ENSG00000204420	MPIG6B	80739	0.384542	8.08277	7.83049	0.0109006	0.249079
ENSG00000120915	EPHX2	2053	0.433172	3.83529	7.82843	0.0109095	0.249079
ENSG00000198729	PPP1R14C	81706	0.667588	3.96517	7.83687	0.0109206	0.249079
ENSG00000138439	FAM117B	150864	-0.212702	5.35521	7.80921	0.0109934	0.250293
ENSG00000168497	CAVIN2	8436	0.619813	8.23748	7.86249	0.0109993	0.250293
ENSG00000110031	LPXN	9404	-0.400989	6.42517	7.80511	0.0110114	0.250293
ENSG00000142166	IFNAR1	3454	-0.31037	6.7777	7.78501	0.0111001	0.251933
ENSG00000178719	GRINA	2907	-0.253769	6.23939	7.78305	0.0111088	0.251933
ENSG00000059804	SLC2A3	6515	0.430858	9.78143	7.78565	0.0111294	0.252115
ENSG00000123136	DDX39A	10212	-0.277128	5.88115	7.77346	0.0111514	0.252169
ENSG00000087589	CASS4	57091	0.387936	5.63458	7.77219	0.011157	0.252169
ENSG00000159314	ARHGAP27	201176	-0.301975	5.79595	7.76587	0.0111852	0.252521
ENSG00000144677	CTDSPL	10217	0.356582	6.93741	7.75732	0.0112235	0.253099
ENSG00000186575	NF2	4771	-0.208767	5.40513	7.74403	0.0112833	0.25396
ENSG00000105146	AURKC	6795	1.04819	1.47741	7.74122	0.011296	0.25396
ENSG00000260032	NORAD	647979	0.251196	9.45934	7.73805	0.0113103	0.25396
ENSG00000182534	MXRA7	439921	0.301957	4.06227	7.73669	0.0113165	0.25396
ENSG00000198624	CCDC69	26112	-0.287434	6.37004	7.73475	0.0113253	0.25396
ENSG00000005020	SKAP2	8935	0.424899	7.20651	7.73392	0.0113615	0.254345
ENSG00000059378	PARP12	64761	-0.868511	5.12193	7.78036	0.011412	0.254345
ENSG00000125485	DDX31	64794	-0.291794	4.1253	7.71474	0.0114163	0.254345
ENSG00000242779	ZNF702P	79986	0.840771	2.10615	7.71371	0.011421	0.254345
ENSG00000081721	DUSP12	11266	-0.221131	4.40818	7.71347	0.0114221	0.254345
ENSG00000141433	ADCYAP1	116	-2.23684	-1.21699	8.0171	0.0114504	0.254345
ENSG00000280088	NA	NA	-0.428601	2.53163	7.69838	0.0114914	0.254345
ENSG00000254470	AP5B1	91056	-0.362849	4.05351	7.69796	0.0114934	0.254345
ENSG00000105556	MIER2	54531	-0.163714	4.34489	7.69724	0.0114967	0.254345
ENSG00000121851	POLR3GL	84265	0.329432	4.03351	7.69689	0.0114983	0.254345
ENSG00000076650	GPATCH1	55094	-0.237231	4.11717	7.69665	0.0114994	0.254345
ENSG00000276170	LOC101929494	101929494	1.22367	-0.104916	7.85732	0.0115094	0.254345
ENSG00000090530	P3H2	55214	0.694784	5.33096	7.74612	0.0115109	0.254345
ENSG00000169684	CHRNA5	1138	-0.555971	1.51031	7.6908	0.0115263	0.254345
ENSG00000108840	HDAC5	10014	0.228863	6.3345	7.68885	0.0115354	0.254345
ENSG00000162783	IER5	51278	0.283027	5.51993	7.68429	0.0115565	0.254345
ENSG00000092929	UNC13D	201294	0.268956	6.81467	7.68379	0.0115588	0.254345
ENSG00000211454	AKR7L	246181	0.892787	-1.89473	7.67909	0.0115806	0.254545
ENSG00000198924	DCLRE1A	9937	0.258648	6.34887	7.66139	0.0116632	0.256038
ENSG00000148362	PAXX	286257	-0.375964	2.48701	7.65904	0.0116742	0.256038
ENSG00000175746	C15orf54	400360	0.537868	2.56351	9.24737	0.011691	0.256125
ENSG00000158234	FAIM	55179	-0.432249	1.69499	7.65173	0.0117085	0.256227
ENSG00000124357	NAGK	55577	-0.355943	5.6572	7.64408	0.0117445	0.256358
ENSG00000163833	FBXO40	51725	1.1634	-1.67421	7.64217	0.0117535	0.256358
ENSG00000248527	MTATP6P1	106480796	0.399906	7.63403	7.64039	0.0117773	0.256358
ENSG00000181381	DDX60L	91351	-1.21495	5.57067	7.6983	0.0117882	0.256358
ENSG00000214900	LINC01588	283551	-0.894185	0.0332798	7.63285	0.0117977	0.256358
ENSG00000108798	ABI3	51225	-0.640295	5.95491	7.684	0.0118119	0.256358
ENSG00000152503	TRIM36	55521	-0.516646	5.82949	7.64991	0.0118179	0.256358
ENSG00000185950	IRS2	8660	0.515242	5.83964	7.65221	0.0118229	0.256358
ENSG00000160932	LY6E	4061	-0.796765	6.3466	7.68271	0.0118612	0.256358
ENSG00000159176	CSRP1	1465	0.30965	6.05967	7.6186	0.0118654	0.256358
ENSG00000267040	LOC100505549	100505549	-0.624139	0.303238	7.61813	0.0118677	0.256358
ENSG00000119041	GTF3C3	9330	0.162919	6.48377	7.61797	0.0118684	0.256358
ENSG00000175147	TMEM51-AS1	200197	-1.7111	-0.0894341	7.60999	0.0119066	0.256905
ENSG00000139618	BRCA2	675	-0.266867	6.22478	7.60556	0.0119278	0.257085
ENSG00000180190	TDRP	157695	0.430315	5.90991	7.60349	0.0119533	0.257165
ENSG00000154310	TNIK	23043	0.580841	7.33633	7.64324	0.0119872	0.257165
ENSG00000223756	TSSC2	650368	0.371562	5.08543	7.59182	0.011994	0.257165
ENSG00000164924	YWHAZ	7534	0.314663	10.0679	7.59084	0.0119988	0.257165
ENSG00000137760	ALKBH8	91801	-0.270429	4.39284	7.58813	0.0120118	0.257165
ENSG00000204267	TAP2	6891	-0.61071	4.29959	7.6049	0.0120215	0.257165
ENSG00000104866	PPP1R37	284352	-0.263516	3.31499	7.58611	0.0120216	0.257165
ENSG00000204442	FAM155A	728215	0.828655	2.58845	7.5817	0.012043	0.257347
ENSG00000233178	NA	NA	-1.31241	-1.59244	7.57151	0.0120926	0.258026
ENSG00000136051	WASHC4	23325	-0.281375	7.11851	7.56839	0.0121078	0.258026
ENSG00000164080	RAD54L2	23132	-0.211745	5.93911	7.56722	0.0121135	0.258026
ENSG00000112077	RHAG	6005	0.288261	7.95486	7.71882	0.0121439	0.258397
ENSG00000230306	NA	NA	1.20863	-1.62488	7.55772	0.01216	0.258464
ENSG00000197375	SLC22A5	6584	-0.708693	1.94554	7.5511	0.0121925	0.258487
ENSG00000137959	IFI44L	10964	-2.02204	4.64935	7.61229	0.0121975	0.258487
ENSG00000111554	MDM1	56890	0.425456	6.52929	7.55647	0.0121999	0.258487
ENSG00000075388	FGF4	2249	2.9534	-1.40949	8.03124	0.0122412	0.258741
ENSG00000178307	TMEM11	8834	-0.217934	3.97495	7.54058	0.0122444	0.258741
ENSG00000171045	TSNARE1	203062	-0.387371	2.64785	7.53923	0.0122511	0.258741
ENSG00000204710	SPDYC	387778	0.666724	3.40189	7.68803	0.0122902	0.258741
ENSG00000165072	MAMDC2	256691	-2.157	2.45151	7.57869	0.0123033	0.258741
ENSG00000128487	SPECC1	92521	0.198215	6.81149	7.52565	0.0123184	0.258741
ENSG00000254433	NA	NA	-0.999395	-1.38992	7.52435	0.0123249	0.258741
ENSG00000135775	COG2	22796	-0.191886	5.65012	7.52378	0.0123277	0.258741
ENSG00000198886	ND4	4538	0.392085	12.7716	7.52365	0.0123284	0.258741
ENSG00000066027	PPP2R5A	5525	0.203918	6.55152	7.5209	0.0123421	0.258757
ENSG00000249853	HS3ST5	222537	-2.45575	2.26838	7.51229	0.0123851	0.259387
ENSG00000167619	TMEM145	284339	-0.959437	0.212381	7.50846	0.0124043	0.259517
ENSG00000178685	PARP10	84875	-1.09266	4.10056	7.56102	0.0124491	0.260107
ENSG00000163131	CTSS	1520	-0.652309	7.99785	7.55488	0.0124609	0.260107
ENSG00000172667	ZMAT3	64393	0.422923	6.92051	7.50186	0.0124716	0.260107
ENSG00000239789	MRPS17	51373	-0.369005	2.17222	7.48956	0.0124995	0.260417
ENSG00000117360	PRPF3	9129	-0.173795	5.58026	7.48383	0.0125285	0.260556
ENSG00000275342	PRAG1	157285	-0.386807	4.31065	7.48309	0.0125322	0.260556
ENSG00000256894	NA	NA	-1.26536	-0.222427	7.47403	0.0125783	0.261047
ENSG00000136542	GALNT5	11227	1.1163	1.86299	7.48151	0.012582	0.261047
ENSG00000008853	RHOBTB2	23221	-0.652413	4.03073	7.47413	0.0126708	0.262616
ENSG00000186141	POLR3C	10623	-0.173368	5.24767	7.44652	0.0127193	0.263349
ENSG00000261799	NA	NA	-0.265858	3.5901	7.44351	0.0127348	0.263398
ENSG00000125817	CENPB	1059	-0.256059	5.42793	7.42894	0.0128103	0.264685
ENSG00000256304	NA	NA	-1.33453	1.2472	7.42377	0.0128372	0.264967
ENSG00000156265	MAP3K7CL	56911	0.993316	0.302644	7.41607	0.0128774	0.26533
ENSG00000188257	PLA2G2A	5320	2.58862	-2.17961	7.8816	0.0128866	0.26533
ENSG00000168216	LMBRD1	55788	0.171966	6.15263	7.41277	0.0128947	0.26533
ENSG00000177302	TOP3A	7156	-0.185279	5.51837	7.40434	0.0129389	0.265966
ENSG00000140968	IRF8	3394	-0.76948	6.85599	7.45819	0.0129712	0.266356
ENSG00000106992	AK1	203	0.461779	1.59379	7.39557	0.0129851	0.266368
ENSG00000126091	ST3GAL3	6487	0.306517	3.36977	7.39082	0.0130102	0.266417
ENSG00000197429	IPP	3652	0.403307	2.94687	7.38978	0.0130157	0.266417
ENSG00000249471	ZNF324B	388569	-0.377429	1.66739	7.38755	0.0130275	0.266417
ENSG00000213047	DENND1B	163486	-0.370276	5.90345	7.38165	0.0130588	0.266528
ENSG00000026751	SLAMF7	57823	-1.04068	5.80635	7.44124	0.0130596	0.266528
ENSG00000137478	FCHSD2	9873	-0.275455	6.1161	7.37129	0.0131139	0.266994
ENSG00000069956	MAPK6	5597	0.277144	7.83621	7.36777	0.0131328	0.266994
ENSG00000106688	SLC1A1	6505	1.34095	2.91456	7.39477	0.0131351	0.266994
ENSG00000103423	DNAJA3	9093	-0.213302	5.51523	7.3599	0.0131749	0.266994
ENSG00000089692	LAG3	3902	-0.95684	-0.0394007	7.35883	0.0131806	0.266994
ENSG00000197226	TBC1D9B	23061	-0.242307	6.46685	7.35843	0.0131827	0.266994
ENSG00000124126	PREX1	57580	-0.528714	8.15817	7.39694	0.0131923	0.266994
ENSG00000150867	PIP4K2A	5305	0.311496	7.91228	7.35552	0.0131984	0.266994
ENSG00000112308	C6orf62	81688	-0.182296	8.48583	7.35472	0.0132027	0.266994
ENSG00000092051	JPH4	84502	0.577921	3.96635	7.35045	0.0132257	0.267188
ENSG00000169783	LINGO1	84894	0.459282	4.26323	7.80673	0.0132436	0.267243
ENSG00000151498	ACAD8	27034	0.315003	5.75425	7.34416	0.0132596	0.267243
ENSG00000139572	GPR84	53831	-0.946067	5.09587	7.39785	0.013289	0.267243
ENSG00000169862	CTNND2	1501	0.68919	3.07448	7.79664	0.0132926	0.267243
ENSG00000156127	BATF	10538	-0.755013	-0.339558	7.33757	0.0132953	0.267243
ENSG00000180035	ZNF48	197407	-0.230661	4.24986	7.33214	0.0133247	0.26745
ENSG00000270062	NA	NA	-0.791485	0.156673	7.33074	0.0133323	0.26745
ENSG00000005801	ZNF195	7748	-0.182088	5.77846	7.3211	0.0133848	0.267453
ENSG00000148606	POLR3A	11128	-0.142062	5.99643	7.31957	0.0133932	0.267453
ENSG00000255624	NA	NA	1.04803	0.338628	7.31549	0.0134155	0.267453
ENSG00000185261	KIAA0825	285600	-0.539538	1.07508	7.31204	0.0134344	0.267453
ENSG00000171608	PIK3CD	5293	-0.532481	6.48692	7.3474	0.013442	0.267453
ENSG00000143622	RIT1	6016	0.258808	6.9964	7.31026	0.0134441	0.267453
ENSG00000108854	SMURF2	64750	-0.203214	6.0962	7.30946	0.0134485	0.267453
ENSG00000114209	PDCD10	11235	0.28817	6.75741	7.30869	0.0134528	0.267453
ENSG00000183496	MEX3B	84206	-0.514995	4.53701	7.31514	0.013453	0.267453
ENSG00000138411	HECW2	57520	-0.911562	2.06115	7.29896	0.0135063	0.268
ENSG00000172590	MRPL52	122704	-0.247133	4.27538	7.29803	0.0135114	0.268
ENSG00000197312	DDI2	84301	-0.163094	6.87026	7.29634	0.0135207	0.268
ENSG00000119900	OGFRL1	79627	-0.473636	9.43993	7.31669	0.0135398	0.268112
ENSG00000139973	SYT16	83851	-2.43962	1.4228	7.55908	0.013583	0.268546
ENSG00000174238	PITPNA	5306	-0.233443	6.8281	7.28409	0.0135886	0.268546
ENSG00000080815	PSEN1	5663	-0.247606	7.03046	7.27063	0.0136635	0.268982
ENSG00000107014	RLN1	6013	0.997524	-0.508643	7.72151	0.0136639	0.268982
ENSG00000133316	WDR74	54663	-0.278326	3.93138	7.26888	0.0136733	0.268982
ENSG00000144468	RHBDD1	84236	0.227653	5.9301	7.26547	0.0136924	0.268982
ENSG00000147650	LRP12	29967	0.532069	7.05396	7.29606	0.0137093	0.268982
ENSG00000068079	IFI35	3430	-0.913365	3.42009	7.30096	0.0137128	0.268982
ENSG00000130227	XPO7	23039	0.251512	7.45232	7.26089	0.013718	0.268982
ENSG00000169641	LUZP1	7798	-0.165176	6.78707	7.26083	0.0137184	0.268982
ENSG00000256660	CLEC12B	387837	0.985655	-1.09879	7.49186	0.013737	0.269083
ENSG00000064932	SBNO2	22904	-0.265687	5.22262	7.23443	0.0138674	0.271372
ENSG00000125735	TNFSF14	8740	-1.6836	2.13206	7.75693	0.0139032	0.271657
ENSG00000166900	STX3	6809	-0.208508	6.0597	7.22607	0.013915	0.271657
ENSG00000145391	SETD7	80854	-0.365909	5.6007	7.2247	0.0139228	0.271657
ENSG00000117013	KCNQ4	9132	0.435248	3.17147	7.21847	0.0139584	0.271834
ENSG00000173930	SLCO4C1	353189	-0.455791	6.54515	7.23722	0.013959	0.271834
ENSG00000228290	TBX18-AS1	102724201	-1.52456	-2.20605	7.65803	0.0139869	0.272003
ENSG00000253188	TRBV6-7	28600	1.06537	-2.28028	7.94441	0.013995	0.272003
ENSG00000145087	STXBP5L	9515	0.814579	2.87272	7.20834	0.0140192	0.27221
ENSG00000139767	SRRM4	84530	-1.47197	0.729457	7.1988	0.0140714	0.272356
ENSG00000182070	OR52A1	23538	3.41659	-1.90558	8.11345	0.014073	0.272356
ENSG00000095380	NANS	54187	-0.239162	4.71447	7.19796	0.0140762	0.272356
ENSG00000120800	UTP20	27340	-0.257224	6.18593	7.19411	0.0140985	0.272356
ENSG00000119280	C1orf198	84886	0.309693	5.44403	7.19302	0.0141048	0.272356
ENSG00000157601	MX1	4599	-1.62173	7.34125	7.24766	0.0141186	0.272356
ENSG00000145216	FIP1L1	81608	0.250287	4.2524	7.19002	0.0141222	0.272356
ENSG00000099899	TRMT2A	27037	-0.231119	4.16857	7.18475	0.0141528	0.272683
ENSG00000142512	SIGLEC10	89790	-0.416977	6.14554	7.18379	0.0141821	0.272985
ENSG00000122729	ACO1	48	0.272816	6.08957	7.17587	0.0142045	0.273152
ENSG00000225913	NA	NA	1.82841	-1.42492	7.6101	0.0142366	0.273296
ENSG00000226950	DANCR	57291	0.355995	5.4028	7.16978	0.0142401	0.273296
ENSG00000178966	RMI1	80010	-0.208154	5.70234	7.16757	0.014253	0.273296
ENSG00000144063	MALL	7851	-1.13004	-2.19447	7.58702	0.0143586	0.274226
ENSG00000162614	NEXN	91624	0.739493	5.49954	7.20426	0.0143596	0.274226
ENSG00000156687	UNC5D	137970	-1.227	5.53022	7.1845	0.0143693	0.274226
ENSG00000059377	TBXAS1	6916	0.258885	7.4052	7.14473	0.0143874	0.274226
ENSG00000100029	PES1	23481	-0.292858	5.94287	7.13793	0.0144277	0.274226
ENSG00000166123	GPT2	84706	-0.481658	5.72437	7.15802	0.0144296	0.274226
ENSG00000124226	RNF114	55905	-0.147747	6.28251	7.13689	0.0144339	0.274226
ENSG00000116922	C1orf109	54955	-0.241138	4.59564	7.13683	0.0144342	0.274226
ENSG00000127824	TUBA4A	7277	0.669617	6.60464	7.18722	0.0144455	0.274226
ENSG00000170275	CRTAP	10491	0.208774	6.82734	7.13407	0.0144506	0.274226
ENSG00000164221	CCDC112	153733	-0.256378	5.08749	7.131	0.0144689	0.274226
ENSG00000155363	MOV10	4343	-0.306284	5.62965	7.13022	0.0144736	0.274226
ENSG00000127152	BCL11B	64919	-1.89481	1.48188	7.36689	0.0144941	0.274226
ENSG00000159648	TEPP	374739	1.11888	-1.2177	7.12458	0.0145072	0.274226
ENSG00000164252	AGGF1	55109	-0.179881	6.07343	7.12453	0.0145075	0.274226
ENSG00000133056	PIK3C2B	5287	-0.450907	5.80439	7.13568	0.014522	0.274226
ENSG00000121964	GTDC1	79712	0.233119	5.54443	7.11997	0.0145348	0.274226
ENSG00000101040	ZMYND8	23613	0.147045	7.74943	7.11562	0.0145608	0.274457
ENSG00000163536	SERPINI1	5274	0.525922	4.02061	7.10869	0.0146025	0.274983
ENSG00000182095	TNRC18	84629	-0.321965	6.69803	7.10507	0.0146243	0.275058
ENSG00000087053	MTMR2	8898	0.188889	6.35973	7.10105	0.0146485	0.275058
ENSG00000279360	NA	NA	1.10965	-1.25213	8.48203	0.0146532	0.275058
ENSG00000174276	ZNHIT2	741	-0.465047	0.631463	7.0989	0.0146615	0.275058
ENSG00000172301	COPRS	55352	-0.418281	3.854	7.09341	0.0146947	0.275232
ENSG00000107863	ARHGAP21	57584	0.322103	7.81464	7.0908	0.0147105	0.275232
ENSG00000101605	MYOM1	8736	0.433686	6.25908	7.09992	0.0147121	0.275232
ENSG00000007952	NOX1	27035	0.695094	-0.640343	7.08632	0.0147377	0.275453
ENSG00000130830	MPP1	4354	0.44118	8.06537	7.09947	0.0147598	0.275523
ENSG00000172061	LRRC15	131578	2.42985	-1.74465	7.51103	0.014769	0.275523
ENSG00000166337	TAF10	6881	0.210474	4.87073	7.07543	0.0148041	0.27592
ENSG00000092964	DPYSL2	1808	-0.414949	8.09554	7.08327	0.0148339	0.276079
ENSG00000104856	RELB	5971	-0.394776	3.62213	7.06952	0.0148403	0.276079
ENSG00000163848	ZNF148	7707	-0.164836	6.76102	7.0655	0.0148649	0.27628
ENSG00000125898	FAM110A	83541	0.369461	4.58175	7.06142	0.01489	0.276489
ENSG00000127124	HIVEP3	59269	-0.731198	5.10197	7.10742	0.0149288	0.276952
ENSG00000143727	ACP1	52	0.153939	6.9742	7.05034	0.0149583	0.277163
ENSG00000162817	C1orf115	79762	-1.60175	3.72732	7.10379	0.0149679	0.277163
ENSG00000183604	SMG1P5	595101	-0.431807	0.885203	7.04448	0.0149945	0.277399
ENSG00000119125	GDA	9615	2.07207	-1.55593	7.04681	0.0150231	0.277435
ENSG00000084628	NKAIN1	79570	-1.36257	4.01604	7.56772	0.0150243	0.277435
ENSG00000227467	LINC01537	101928555	0.919141	-1.49939	7.46009	0.0150516	0.277684
ENSG00000160214	RRP1	8568	-0.259341	4.68077	7.0265	0.0151064	0.278437
ENSG00000147996	CBWD5	220869	-0.334271	2.71096	7.02413	0.0151212	0.278454
ENSG00000136231	IGF2BP3	10643	0.263611	7.29842	7.02044	0.0151443	0.278622
ENSG00000124160	NCOA5	57727	-0.285766	5.44009	7.0151	0.0151778	0.278924
ENSG00000197408	CYP2B6	1555	4.01202	-2.11314	7.88534	0.0151886	0.278924
ENSG00000162618	ADGRL4	64123	-1.89281	-0.320121	7.24808	0.0152228	0.279054
ENSG00000121766	ZCCHC17	51538	0.354886	5.14356	7.00689	0.0152295	0.279054
ENSG00000138798	EGF	1950	0.566313	5.84825	7.03876	0.0152597	0.279054
ENSG00000196367	TRRAP	8295	-0.221514	7.15069	6.99358	0.0153137	0.279054
ENSG00000226180	LOC100129215	100129215	-0.896091	-0.94174	6.99337	0.015315	0.279054
ENSG00000171448	ZBTB26	57684	0.259247	4.48882	6.99316	0.0153163	0.279054
ENSG00000136682	CBWD2	150472	-0.235955	4.60072	6.98863	0.0153451	0.279054
ENSG00000075407	ZNF37A	7587	-0.265159	5.18395	6.98838	0.0153467	0.279054
ENSG00000165792	METTL17	64745	-0.198165	5.06912	6.98786	0.01535	0.279054
ENSG00000175354	PTPN2	5771	-0.233381	6.0491	6.98451	0.0153713	0.279054
ENSG00000142039	CCDC97	90324	-0.200873	4.10083	6.98194	0.0153877	0.279054
ENSG00000165724	ZMYND19	116225	-0.260529	4.2424	6.9793	0.0154046	0.279054
ENSG00000157227	MMP14	4323	-0.203066	8.6936	6.97757	0.0154156	0.279054
ENSG00000116560	SFPQ	6421	-0.153884	9.25855	6.96934	0.0154683	0.279054
ENSG00000243678	NME2	4831	-0.777521	-0.471078	6.96707	0.0154829	0.279054
ENSG00000061918	GUCY1B1	2983	0.460512	5.97047	6.98126	0.0154947	0.279054
ENSG00000117597	UTP25	27042	-0.30236	4.50238	6.96175	0.0155171	0.279054
ENSG00000152583	SPARCL1	8404	-1.89828	-0.794868	6.96091	0.0155225	0.279054
ENSG00000184990	SIVA1	10572	-0.321523	3.85931	6.95985	0.0155294	0.279054
ENSG00000084764	MAPRE3	22924	1.03904	1.35984	6.95691	0.0155483	0.279054
ENSG00000242419	PCDHGC4	56098	-1.51347	-0.64695	6.95454	0.0155636	0.279054
ENSG00000187391	MAGI2	9863	0.395079	3.69655	6.95327	0.0155718	0.279054
ENSG00000134030	CTIF	9811	0.318017	4.71944	6.94766	0.0156081	0.279054
ENSG00000213312	RPL7AP34	441154	1.03939	-1.61184	6.94662	0.0156149	0.279054
ENSG00000104327	CALB1	793	1.20598	2.60279	6.96225	0.0156271	0.279054
ENSG00000184787	UBE2G2	7327	-0.159828	6.81509	6.94273	0.0156401	0.279054
ENSG00000159640	ACE	1636	-0.508836	1.01211	6.94048	0.0156547	0.279054
ENSG00000173210	ABLIM3	22885	0.581407	5.03093	6.96819	0.0156563	0.279054
ENSG00000100997	ABHD12	26090	-0.271048	6.07205	6.94022	0.0156564	0.279054
ENSG00000167967	E4F1	1877	-0.259631	3.59622	6.93299	0.0157035	0.279054
ENSG00000128602	SMO	6608	0.36611	4.46173	6.9304	0.0157205	0.279054
ENSG00000196329	GIMAP5	55340	-0.992696	-0.97028	7.34131	0.015735	0.279054
ENSG00000095585	BLNK	29760	-0.707064	4.66677	6.96439	0.0157586	0.279054
ENSG00000100416	TRMU	55687	-0.216093	4.6331	6.92391	0.0157629	0.279054
ENSG00000007376	RPUSD1	113000	-0.329405	3.20367	6.92357	0.0157651	0.279054
ENSG00000147044	CASK	8573	-0.330947	5.36473	6.92259	0.0157715	0.279054
ENSG00000164073	MFSD8	256471	-0.262404	4.58953	6.92243	0.0157726	0.279054
ENSG00000056277	ZNF280C	55609	-0.260355	3.70249	6.92209	0.0157748	0.279054
ENSG00000178162	NA	NA	0.539911	1.74246	6.92123	0.0157805	0.279054
ENSG00000163590	PPM1L	151742	0.214864	6.09687	6.91959	0.0157912	0.279054
ENSG00000177272	KCNA3	3738	1.01455	1.64404	7.3295	0.015805	0.279054
ENSG00000070882	OSBPL3	26031	-0.298127	5.5796	6.91694	0.0158087	0.279054
ENSG00000105887	MTPN	136319	0.212833	8.84242	6.91486	0.0158223	0.279054
ENSG00000108960	MMD	23531	0.619484	7.35767	6.96268	0.0158232	0.279054
ENSG00000170325	PRDM10	56980	-0.209485	4.49979	6.91457	0.0158242	0.279054
ENSG00000169418	NPR1	4881	1.14394	2.151	6.91227	0.0158742	0.279368
ENSG00000187866	FAM122A	116224	-0.223191	4.2951	6.90662	0.0158766	0.279368
ENSG00000254481	NA	NA	0.960007	0.777269	6.90394	0.0158943	0.279368
ENSG00000164889	SLC4A2	6522	-0.226918	5.25245	6.9034	0.0158979	0.279368
ENSG00000181788	SIAH2	6478	0.243058	5.53204	6.90041	0.0159177	0.279469
ENSG00000179761	PIPOX	51268	0.379994	3.88915	6.89497	0.0159538	0.27984
ENSG00000215199	NA	NA	0.762541	-0.634988	6.89301	0.0159668	0.27984
ENSG00000121989	ACVR2A	92	0.458352	4.14598	6.89052	0.0159834	0.279884
ENSG00000174721	FGFBP3	143282	-0.452898	5.3727	6.88559	0.0160551	0.280156
ENSG00000143889	HNRNPLL	92906	0.230037	6.54623	6.87821	0.0160655	0.280156
ENSG00000101298	SNPH	9751	0.85223	2.59945	6.88019	0.0160764	0.280156
ENSG00000182795	C1orf116	79098	0.547148	6.848	6.91394	0.0160816	0.280156
ENSG00000064703	DDX20	11218	-0.165547	5.80522	6.87546	0.016084	0.280156
ENSG00000164054	SHISA5	51246	-0.489401	6.75837	6.90401	0.0160895	0.280156
ENSG00000269890	NA	NA	0.905908	-1.403	6.87351	0.016097	0.280156
ENSG00000162594	IL23R	149233	1.00738	-1.56385	7.00366	0.0161155	0.280232
ENSG00000075702	WDR62	284403	-0.308778	4.2693	6.86181	0.0161757	0.2807
ENSG00000055208	TAB2	23118	0.183757	8.26615	6.86065	0.0161836	0.2807
ENSG00000163993	S100P	6286	-0.998115	0.522742	6.86051	0.0161845	0.2807
ENSG00000171148	TADA3	10474	0.198278	6.52255	6.85371	0.0162305	0.281253
ENSG00000228060	NA	NA	-0.977381	-1.37838	6.84786	0.0162702	0.281553
ENSG00000168234	TTC39C	125488	-0.351182	3.75609	6.847	0.016276	0.281553
ENSG00000109255	NMU	10874	-2.99801	1.88656	7.24146	0.0163372	0.282217
ENSG00000245573	BDNF-AS	497258	0.522474	0.988289	6.83672	0.0163459	0.282217
ENSG00000081154	PCNP	57092	0.196533	7.78837	6.83514	0.0163567	0.282217
ENSG00000115310	RTN4	57142	0.200066	8.35897	6.8295	0.0163953	0.282639
ENSG00000132879	FBXO44	93611	-0.577483	2.98759	6.82637	0.0164167	0.282673
ENSG00000164619	BMPER	168667	-1.00267	2.24647	7.25677	0.016442	0.282673
ENSG00000173660	UQCRH	7388	0.223445	7.25406	6.82223	0.0164452	0.282673
ENSG00000131080	EDA2R	60401	0.609183	3.46409	6.81981	0.0164618	0.282673
ENSG00000138468	SENP7	57337	0.210253	5.26075	6.81776	0.0164759	0.282673
ENSG00000168685	IL7R	3575	0.758816	3.78557	6.97134	0.016508	0.282673
ENSG00000138185	ENTPD1	953	-0.354997	6.08777	6.81285	0.0165097	0.282673
ENSG00000233276	GPX1	2876	0.385498	8.94029	6.81635	0.0165105	0.282673
ENSG00000230629	RPS23P8	653658	0.286571	2.23525	6.79762	0.0166152	0.283942
ENSG00000169189	NSMCE1	197370	-0.344675	3.70091	6.79695	0.0166199	0.283942
ENSG00000206120	NA	NA	-2.21505	-0.467697	7.19485	0.0166273	0.283942
ENSG00000259291	ZNF710-AS1	109729181	0.459947	3.0856	6.79117	0.0166601	0.284018
ENSG00000145088	EAF2	55840	0.421712	3.28723	6.79117	0.0166601	0.284018
ENSG00000205413	SAMD9	54809	-0.982183	5.05762	6.83484	0.0167139	0.284691
ENSG00000017427	IGF1	3479	-1.59713	0.825576	7.17709	0.0167393	0.284767
ENSG00000240065	PSMB9	5698	-1.02609	2.15101	6.7933	0.0167468	0.284767
ENSG00000248441	LINC01197	400456	1.13211	-0.0442732	7.1706	0.0167805	0.284971
ENSG00000105447	GRWD1	83743	-0.365747	4.75974	6.76965	0.0168109	0.284971
ENSG00000167065	DUSP18	150290	-0.576157	0.647066	6.76935	0.016813	0.284971
ENSG00000169136	ATF5	22809	-0.47476	4.20604	6.76894	0.0168159	0.284971
ENSG00000120802	TMPO	7112	-0.158304	8.17987	6.76361	0.0168535	0.285285
ENSG00000187010	RHD	6007	0.740101	2.4709	6.75981	0.0168803	0.285285
ENSG00000128052	KDR	3791	0.824214	7.75899	6.80974	0.0168881	0.285285
ENSG00000196792	STRN3	29966	0.192625	5.82662	6.75823	0.0168915	0.285285
ENSG00000185163	DDX51	317781	-0.242534	4.04979	6.75572	0.0169093	0.285344
ENSG00000010704	HFE	3077	-0.407999	3.80362	6.74734	0.0169688	0.286107
ENSG00000204310	AGPAT1	10554	0.260979	5.15687	6.74013	0.0170202	0.28628
ENSG00000257803	NA	NA	-1.43157	-1.56906	6.74006	0.0170207	0.28628
ENSG00000186716	BCR	613	0.233757	6.26137	6.73987	0.0170221	0.28628
ENSG00000130958	SLC35D2	11046	0.236631	4.58656	6.73689	0.0170434	0.286398
ENSG00000136928	GABBR2	9568	0.889797	0.0857158	7.12668	0.0170622	0.286473
ENSG00000100403	ZC3H7B	23264	-0.167327	6.57215	6.72884	0.017101	0.286884
ENSG00000213876	RPL7AP64	728486	-1.85556	-1.23241	6.72207	0.0171497	0.287072
ENSG00000152518	ZFP36L2	678	-0.440285	8.01539	6.74128	0.0171541	0.287072
ENSG00000178199	ZC3H12D	340152	-0.81093	2.20127	6.72128	0.0171554	0.287072
ENSG00000011114	BTBD7	55727	-0.150181	6.63234	6.71245	0.0172191	0.28727
ENSG00000121064	SCPEP1	59342	0.201836	7.40514	6.71217	0.0172212	0.28727
ENSG00000161970	RPL26	6154	0.327375	5.26984	6.70891	0.0172447	0.28727
ENSG00000213064	SFT2D2	375035	-0.264837	6.76327	6.70818	0.01725	0.28727
ENSG00000198695	ND6	4541	0.540511	9.9724	6.74464	0.0172518	0.28727
ENSG00000182173	TSEN54	283989	-0.26606	3.87076	6.7072	0.0172572	0.28727
ENSG00000013016	EHD3	30845	0.433275	6.81394	6.71836	0.0172788	0.28727
ENSG00000145936	KCNMB1	3779	-0.796911	3.37088	6.70303	0.0172938	0.28727
ENSG00000130592	LSP1	4046	-0.720273	7.67114	6.9773	0.0172966	0.28727
ENSG00000106948	AKNA	80709	-0.510399	7.24628	6.73364	0.0173127	0.287279
ENSG00000170776	AKAP13	11214	-0.205472	7.28676	6.69621	0.0173371	0.287279
ENSG00000005100	DHX33	56919	-0.192925	5.95183	6.69577	0.0173403	0.287279
ENSG00000101181	MTG2	26164	-0.206828	4.04041	6.69119	0.0173737	0.287454
ENSG00000075240	GRAMD4	23151	-0.239316	5.61727	6.69038	0.0173796	0.287454
ENSG00000104067	TJP1	7082	0.449331	7.5555	6.70395	0.0174131	0.28777
ENSG00000074657	ZNF532	55205	-0.563013	6.8321	6.72204	0.0174391	0.287962
ENSG00000161640	SIGLEC11	114132	0.650567	2.61347	6.67618	0.0174837	0.288151
ENSG00000254138	NA	NA	0.579511	-0.0961452	7.90231	0.0175113	0.288151
ENSG00000084652	TXLNA	200081	-0.1703	6.78391	6.67235	0.0175119	0.288151
ENSG00000099785	MARCHF2	51257	0.230292	5.14029	6.67198	0.0175147	0.288151
ENSG00000181222	POLR2A	5430	-0.172629	8.19463	6.67089	0.0175227	0.288151
ENSG00000168569	TMEM223	79064	-0.330077	2.55788	6.66686	0.0175524	0.28822
ENSG00000204103	MAFB	9935	-0.73686	5.96891	6.71421	0.0175703	0.28822
ENSG00000148840	PPRC1	23082	-0.234234	5.90717	6.66356	0.0175768	0.28822
ENSG00000033011	ALG1	56052	-0.34161	3.32791	6.661	0.0175958	0.28822
ENSG00000150990	DHX37	57647	-0.306052	4.77213	6.66057	0.017599	0.28822
ENSG00000247400	DNAJC3-DT	100289274	0.305794	2.53914	6.64461	0.0177177	0.289874
ENSG00000149403	GRIK4	2900	0.399831	3.46404	7.0254	0.0177328	0.289874
ENSG00000156983	BRPF1	7862	-0.240453	5.38124	6.63963	0.017755	0.289874
ENSG00000130544	ZNF557	79230	-0.236166	4.05604	6.63907	0.0177592	0.289874
ENSG00000072201	LNX1	84708	0.403905	2.84258	6.63549	0.017786	0.289874
ENSG00000175662	TOM1L2	146691	0.306814	4.13622	6.63535	0.017787	0.289874
ENSG00000138382	METTL5	29081	0.192486	5.03655	6.61972	0.0179047	0.291553
ENSG00000144233	AMMECR1L	83607	-0.193849	5.31167	6.61125	0.0179688	0.292277
ENSG00000165685	TMEM52B	120939	-0.7327	3.15429	6.9894	0.0179784	0.292277
ENSG00000114529	C3orf52	79669	0.323316	3.23092	6.60573	0.0180107	0.292432
ENSG00000005339	CREBBP	1387	-0.145132	6.97212	6.60481	0.0180177	0.292432
ENSG00000004455	AK2	204	-0.174634	7.38732	6.60296	0.0180319	0.292432
ENSG00000171456	ASXL1	171023	-0.138885	6.36442	6.59868	0.0180644	0.292535
ENSG00000015532	XYLT2	64132	0.299471	6.04556	6.59828	0.0180675	0.292535
ENSG00000163435	ELF3	1999	1.38035	0.740312	6.59289	0.0181087	0.292613
ENSG00000255552	NA	NA	0.402931	4.00832	7.21164	0.0181253	0.292613
ENSG00000161956	SENP3	26168	-0.295866	3.16636	6.58807	0.0181457	0.292613
ENSG00000204217	BMPR2	659	-0.234636	6.84836	6.58775	0.0181481	0.292613
ENSG00000152133	GPATCH11	253635	0.279454	5.46744	6.58525	0.0181673	0.292613
ENSG00000133612	AGAP3	116988	-0.231531	5.01603	6.5847	0.0181715	0.292613
ENSG00000130511	SSBP4	170463	-0.237566	4.52812	6.58235	0.0181895	0.292613
ENSG00000130159	ECSIT	51295	-0.295959	3.72943	6.57883	0.0182166	0.292613
ENSG00000143545	RAB13	5872	0.28479	6.20413	6.5762	0.0182369	0.292613
ENSG00000164220	F2RL2	2151	0.546426	7.78374	6.61409	0.0182473	0.292613
ENSG00000119514	GALNT12	79695	0.471341	3.45893	6.57427	0.0182518	0.292613
ENSG00000133103	COG6	57511	0.253014	5.21792	6.5729	0.0182624	0.292613
ENSG00000129991	TNNI3	7137	0.506839	1.96087	6.57287	0.0182627	0.292613
ENSG00000136738	STAM	8027	0.227068	6.08775	6.56459	0.0183267	0.292684
ENSG00000068308	OTUD5	55593	0.191288	6.62808	6.56323	0.0183373	0.292684
ENSG00000042832	TG	7038	0.677157	0.409131	6.56312	0.0183381	0.292684
ENSG00000124762	CDKN1A	1026	0.677221	6.76907	6.61054	0.0183414	0.292684
ENSG00000131095	GFAP	2670	0.83206	-0.852633	6.56096	0.0183549	0.292684
ENSG00000137947	GTF2B	2959	0.205167	5.88761	6.5595	0.0183662	0.292684
ENSG00000177519	RPRM	56475	-2.86765	-0.157733	9.3149	0.0183704	0.292684
ENSG00000250155	LOC107986412	107986412	1.2863	-1.65682	6.55718	0.0183843	0.292684
ENSG00000108592	FTSJ3	117246	-0.247752	6.10457	6.55259	0.0184201	0.292901
ENSG00000143515	ATP8B2	57198	0.272874	5.99229	6.55023	0.0184385	0.292901
ENSG00000125952	MAX	4149	0.266716	8.22309	6.54979	0.0184419	0.292901
ENSG00000206560	ANKRD28	23243	0.261968	6.62862	6.54658	0.018467	0.292969
ENSG00000164331	ANKRA2	57763	0.23233	4.05089	6.54384	0.0184884	0.292969
ENSG00000092068	SLC7A8	23428	0.531308	6.56923	6.57052	0.0184902	0.292969
ENSG00000157445	CACNA2D3	55799	-0.658654	2.26898	6.53625	0.018548	0.293444
ENSG00000274139	NA	NA	0.739344	2.65748	7.14524	0.0185654	0.293444
ENSG00000227165	WDR11-AS1	283089	0.97309	1.33122	6.53224	0.0185796	0.293444
ENSG00000143409	MINDY1	55793	0.460152	5.92353	6.54651	0.0185914	0.293444
ENSG00000262155	LINC02175	283887	0.754737	-0.654049	6.53037	0.0185943	0.293444
ENSG00000248494	NA	NA	0.855552	-1.26855	6.89636	0.0186314	0.293444
ENSG00000138495	COX17	10063	0.231723	4.32334	6.52172	0.0186626	0.293444
ENSG00000060491	OGFR	11054	-0.430225	5.61252	6.53105	0.0186729	0.293444
ENSG00000181555	SETD2	29072	-0.159558	7.4592	6.51905	0.0186838	0.293444
ENSG00000099942	CRKL	1399	0.18866	7.84533	6.51711	0.0186991	0.293444
ENSG00000269028	MTRNR2L2	100462981	0.600818	1.17615	6.51629	0.0187056	0.293444
ENSG00000164164	OTUD4	54726	-0.179766	6.85823	6.51405	0.0187235	0.293444
ENSG00000188389	PDCD1	5133	-1.39049	-1.96884	6.51257	0.0187352	0.293444
ENSG00000105290	APLP1	333	0.351038	3.77693	6.50999	0.0187557	0.293444
ENSG00000070019	GUCY2C	2984	1.18015	1.29612	6.50991	0.0187564	0.293444
ENSG00000235655	NA	NA	0.292352	4.05951	6.50735	0.0187767	0.293444
ENSG00000128815	WDFY4	57705	-0.560653	6.75536	6.75704	0.0187827	0.293444
ENSG00000125531	FNDC11	79025	0.850619	-0.329115	6.87509	0.0187845	0.293444
ENSG00000163751	CPA3	1359	-1.35234	0.478664	7.75384	0.0188056	0.293544
ENSG00000187147	RNF220	55182	-0.168245	5.39764	6.49714	0.0188583	0.294137
ENSG00000242611	NA	NA	2.01551	-1.96892	6.49293	0.018892	0.294414
ENSG00000121281	ADCY7	113	-0.384994	6.17151	6.49444	0.0189056	0.294414
ENSG00000128604	IRF5	3663	-0.583773	5.49094	6.52426	0.0189481	0.294677
ENSG00000242797	NA	NA	0.778562	1.47292	6.48386	0.018965	0.294677
ENSG00000004660	CAMKK1	84254	0.711673	3.39902	6.49149	0.0189667	0.294677
ENSG00000166750	SLFN5	162394	-1.2953	6.18766	6.52751	0.0189947	0.29486
ENSG00000225830	ERCC6	2074	0.257637	5.36845	6.47853	0.019008	0.29486
ENSG00000114767	RRP9	9136	-0.278775	3.79399	6.47553	0.0190323	0.295007
ENSG00000100401	RANGAP1	5905	-0.213519	6.4034	6.47113	0.0190679	0.295331
ENSG00000169247	SH3TC2	79628	0.47691	4.29132	6.46504	0.0191173	0.295866
ENSG00000240563	L1TD1	54596	-2.03257	8.46543	6.50619	0.0191655	0.296228
ENSG00000131089	ARHGEF9	23229	0.160949	5.69935	6.45667	0.0191855	0.296228
ENSG00000163694	RBM47	54502	-0.64752	6.4111	6.49657	0.0192323	0.296228
ENSG00000124164	VAPB	9217	0.164301	6.41078	6.45069	0.0192344	0.296228
ENSG00000162174	ASRGL1	80150	0.378369	3.59556	6.44931	0.0192457	0.296228
ENSG00000003147	ICA1	3382	0.220374	4.62814	6.44844	0.0192528	0.296228
ENSG00000277229	NA	NA	0.873491	-2.22003	7.60088	0.0192615	0.296228
ENSG00000224400	NA	NA	0.761036	-0.970258	7.59938	0.0192707	0.296228
ENSG00000103381	CPPED1	55313	-0.42233	5.66946	6.45053	0.019314	0.296228
ENSG00000105492	SIGLEC6	946	-0.99202	-0.100997	6.55848	0.019321	0.296228
ENSG00000134215	VAV3	10451	0.183191	5.66824	6.44012	0.0193211	0.296228
ENSG00000172006	ZNF554	115196	-0.325252	2.57172	6.43972	0.0193245	0.296228
ENSG00000159189	C1QC	714	-1.18523	8.28596	6.89014	0.0193334	0.296228
ENSG00000213701	NA	NA	-1.08027	-1.8601	6.43135	0.0193934	0.296781
ENSG00000184207	PGP	283871	-0.260963	4.23664	6.42715	0.0194282	0.296781
ENSG00000127804	METTL16	79066	-0.223994	6.08053	6.42653	0.0194334	0.296781
ENSG00000119326	CTNNAL1	8727	0.30983	6.30524	6.42565	0.0194406	0.296781
ENSG00000261055	NA	NA	1.25164	-1.0119	6.5411	0.01946	0.296781
ENSG00000122390	NAA60	79903	-0.15468	4.78841	6.42193	0.0194715	0.296781
ENSG00000171681	ATF7IP	55729	0.221458	8.09882	6.42003	0.0194873	0.296781
ENSG00000127920	GNG11	2791	0.492044	6.68011	6.44567	0.0194902	0.296781
ENSG00000137078	SIT1	27240	0.909864	-0.132713	6.41704	0.0195121	0.296781
ENSG00000163032	VSNL1	7447	1.24015	4.06093	6.42253	0.019518	0.296781
ENSG00000087253	LPCAT2	54947	-0.40469	8.0529	6.42367	0.0195685	0.297201
ENSG00000183044	ABAT	18	0.321869	4.59716	6.40715	0.0195946	0.297201
ENSG00000151247	EIF4E	1977	0.28232	6.73867	6.40537	0.0196095	0.297201
ENSG00000125337	KIF25	3834	-1.96617	-0.404128	6.40233	0.019635	0.297201
ENSG00000128791	TWSG1	57045	0.210919	6.30454	6.40165	0.0196406	0.297201
ENSG00000164946	FREM1	158326	-0.403484	4.04881	6.58585	0.0196629	0.297201
ENSG00000134627	PIWIL4	143689	-0.544794	0.326817	6.39787	0.0196723	0.297201
ENSG00000160233	LRRC3	81543	-0.352952	2.71353	6.39659	0.0196831	0.297201
ENSG00000275835	TUBGCP5	114791	-0.273573	4.9765	6.39547	0.0196925	0.297201
ENSG00000117305	HMGCL	3155	0.231911	4.85605	6.39445	0.0197011	0.297201
ENSG00000087470	DNM1L	10059	0.277955	7.84096	6.39104	0.0197298	0.297201
ENSG00000042980	ADAM28	10863	-0.642832	6.84955	6.43661	0.0197303	0.297201
ENSG00000160211	G6PD	2539	0.253056	6.80625	6.38994	0.0197391	0.297201
ENSG00000273366	NA	NA	-1.1395	-1.71525	6.37977	0.019825	0.298114
ENSG00000116127	ALMS1	7840	-0.191706	6.26323	6.37909	0.0198307	0.298114
ENSG00000258583	LINC01500	102723742	0.893075	1.51556	6.37747	0.0198444	0.298114
ENSG00000154079	SDHAF4	135154	0.264056	3.27916	6.37323	0.0198805	0.298123
ENSG00000087074	PPP1R15A	23645	0.379033	6.19887	6.37198	0.019902	0.298123
ENSG00000174125	TLR1	7096	-0.580536	6.49041	6.41143	0.0199037	0.298123
ENSG00000117400	MPL	4352	0.264519	5.11288	6.37037	0.0199047	0.298123
ENSG00000078725	BRINP1	1620	1.07805	2.82473	6.48422	0.0199229	0.298173
ENSG00000217165	ANKRD18EP	100131031	-0.448632	2.47895	6.36559	0.0199454	0.298286
ENSG00000143479	DYRK3	8444	0.391008	2.48673	6.36269	0.0199702	0.298433
ENSG00000168792	ABHD15	116236	-0.341693	4.00401	6.35948	0.0199976	0.298619
ENSG00000092098	RNF31	55072	-0.261043	4.00115	6.35632	0.0200246	0.298757
ENSG00000151779	NBAS	51594	0.227393	6.571	6.35382	0.0200461	0.298757
ENSG00000179456	ZBTB18	10472	-0.285787	5.46305	6.35252	0.0200573	0.298757
ENSG00000163874	ZC3H12A	80149	-0.400468	3.19836	6.35142	0.0200667	0.298757
ENSG00000207093	SNORD116-8	100033420	-2.03186	-2.63297	6.46501	0.0200821	0.298764
ENSG00000108651	UTP6	55813	-0.24562	6.66759	6.34767	0.0200989	0.298792
ENSG00000134668	SPOCD1	90853	0.720654	0.993763	6.34458	0.0201255	0.298965
ENSG00000126562	WNK4	65266	0.821513	-0.756505	6.34217	0.0201462	0.29905
ENSG00000171763	SPATA5L1	79029	-0.222839	3.28999	6.33929	0.0201711	0.299198
ENSG00000127527	EPS15L1	58513	0.209532	5.42483	6.3333	0.020223	0.29921
ENSG00000178226	PRSS36	146547	0.441258	1.99696	6.33202	0.020234	0.29921
ENSG00000108100	CCNY	219771	0.184146	7.06558	6.33089	0.0202438	0.29921
ENSG00000177150	FAM210A	125228	-0.159665	4.58907	6.33007	0.0202509	0.29921
ENSG00000086730	LAT2	7462	-0.541298	6.86262	6.36643	0.020261	0.29921
ENSG00000185347	TEDC1	283643	-0.549333	1.12456	6.32881	0.0202618	0.29921
ENSG00000087495	PHACTR3	116154	0.630535	0.240016	6.32532	0.0202922	0.299437
ENSG00000187091	PLCD1	5333	0.452314	2.65327	6.32165	0.0203241	0.299493
ENSG00000101230	ISM1	140862	-2.26268	-1.63771	6.43537	0.0203304	0.299493
ENSG00000143995	MEIS1	4211	0.388801	7.68252	6.32619	0.0203471	0.299493
ENSG00000116183	PAPPA2	60676	1.15996	0.320743	6.31727	0.0203623	0.299493
ENSG00000277112	NA	NA	1.21059	-2.00052	6.31628	0.0203709	0.299493
ENSG00000124406	ATP8A1	10396	0.362461	7.01249	6.31478	0.0203873	0.299514
ENSG00000173166	RAPH1	65059	-0.599946	3.66268	6.30466	0.0204727	0.300053
ENSG00000186834	HEXIM1	10614	0.264275	7.87988	6.3042	0.0204767	0.300053
ENSG00000183826	BTBD9	114781	-0.313437	4.11087	6.30359	0.0204821	0.300053
ENSG00000172936	MYD88	4615	-0.442035	5.86219	6.31852	0.0204841	0.300053
ENSG00000185112	FAM43A	131583	-0.47645	2.13988	6.29802	0.020531	0.30052
ENSG00000031823	RANBP3	8498	-0.158475	5.51205	6.29207	0.0205835	0.300907
ENSG00000237187	NR2F1-AS1	441094	1.02284	-0.982686	6.6386	0.0205876	0.300907
ENSG00000223501	VPS52	6293	0.194472	5.06796	6.28655	0.0206324	0.301155
ENSG00000153283	CD96	10225	0.973383	0.861531	6.63171	0.020643	0.301155
ENSG00000205639	MFSD2B	388931	0.452342	4.8985	6.28954	0.0206498	0.301155
ENSG00000080854	IGSF9B	22997	-0.938581	2.33429	6.68168	0.0206673	0.30119
ENSG00000151835	SACS	26278	-0.224645	7.08091	6.27686	0.0207184	0.301715
ENSG00000049283	EPN3	55040	0.992197	-0.0402069	6.27422	0.0207419	0.301838
ENSG00000198752	CDC42BPB	9578	0.212765	7.01389	6.26525	0.020822	0.302783
ENSG00000250535	NA	NA	0.555733	1.43787	6.70504	0.020874	0.303054
ENSG00000078618	NRDC	4898	0.234225	8.42532	6.25819	0.0208852	0.303054
ENSG00000107295	SH3GL2	6456	1.93494	1.61147	6.26571	0.0208965	0.303054
ENSG00000124787	RPP40	10799	-0.296605	3.0236	6.2564	0.0209013	0.303054
ENSG00000114784	EIF1B	10289	0.209266	6.63739	6.25351	0.0209273	0.303211
ENSG00000132382	MYBBP1A	10514	-0.310395	5.68453	6.2497	0.0209616	0.303414
ENSG00000104695	PPP2CB	5516	0.132428	6.59873	6.24859	0.0209717	0.303414
ENSG00000145113	MUC4	4585	-2.26374	-0.658939	6.24657	0.0209898	0.303457
ENSG00000170322	NFRKB	4798	-0.187173	5.23692	6.24427	0.0210106	0.303538
ENSG00000160712	IL6R	3570	-0.607755	7.98585	6.28061	0.0210707	0.304185
ENSG00000120690	ELF1	1997	0.226642	8.09152	6.23499	0.0210947	0.304313
ENSG00000212907	ND4L	4539	0.3781	9.1734	6.23491	0.0211448	0.304491
ENSG00000162066	AMDHD2	51005	-0.404817	1.6956	6.22906	0.0211486	0.304491
ENSG00000151576	QTRT2	79691	-0.275105	5.92221	6.22598	0.0211767	0.304491
ENSG00000234705	NA	NA	-1.02534	-1.85951	6.22494	0.0211862	0.304491
ENSG00000279434	NA	NA	-0.658883	-0.930117	6.22428	0.0211922	0.304491
ENSG00000147869	CER1	9350	-2.49686	-2.36614	6.56244	0.02121	0.304491
ENSG00000172572	PDE3A	5139	0.505734	7.38871	6.25179	0.0212138	0.304491
ENSG00000158874	APOA2	336	1.1916	0.895849	6.22414	0.0212379	0.304619
ENSG00000107929	LARP4B	23185	-0.125979	7.20604	6.21335	0.0212922	0.304944
ENSG00000173227	SYT12	91683	-1.34674	1.17492	7.61472	0.0212926	0.304944
ENSG00000161526	SAP30BP	29115	-0.153807	5.85877	6.21069	0.0213166	0.304944
ENSG00000104611	SH2D4A	63898	-0.976245	1.89044	6.20879	0.0213341	0.304944
ENSG00000023902	PLEKHO1	51177	0.196527	7.40915	6.20596	0.0213602	0.304944
ENSG00000109272	PF4V1	5197	1.23663	4.0776	6.87817	0.0213672	0.304944
ENSG00000159346	ADIPOR1	51094	0.171599	6.70553	6.20517	0.0213675	0.304944
ENSG00000010671	BTK	695	0.273745	8.66141	6.20272	0.02139	0.305048
ENSG00000124275	MTRR	4552	-0.222681	5.13529	6.19433	0.0214675	0.305273
ENSG00000210082	NA	NA	0.412406	13.6779	6.19559	0.0214709	0.305273
ENSG00000197497	ZNF665	79788	0.631114	1.46399	6.19316	0.0214783	0.305273
ENSG00000279738	NA	NA	-0.493776	0.761402	6.19316	0.0214784	0.305273
ENSG00000166974	MAPRE2	10982	0.359101	6.94611	6.19311	0.0214822	0.305273
ENSG00000067182	TNFRSF1A	7132	-0.221357	6.61663	6.18979	0.0215096	0.305446
ENSG00000170458	CD14	929	-1.3538	1.87004	6.21665	0.0215348	0.305587
ENSG00000165733	BMS1	9790	-0.174842	6.87026	6.18439	0.0215598	0.305724
ENSG00000140416	TPM1	7168	0.487083	7.6453	6.20753	0.0215791	0.305781
ENSG00000068024	HDAC4	9759	-0.322359	4.09282	6.17871	0.0216127	0.306039
ENSG00000213638	ADAT3	113179	-0.669393	-0.266683	6.17687	0.0216299	0.306066
ENSG00000148841	ITPRIP	85450	-0.321681	4.67674	6.17194	0.021676	0.306502
ENSG00000188060	RAB42	115273	-0.658894	3.42706	6.16774	0.0217153	0.30684
ENSG00000185049	NELFA	7469	-0.200978	4.60144	6.16437	0.0217469	0.30707
ENSG00000135334	AKIRIN2	55122	0.225765	6.15461	6.16049	0.0217835	0.307345
ENSG00000160691	SHC1	6464	0.335143	7.24012	6.15903	0.0217972	0.307345
ENSG00000077238	IL4R	3566	-0.571497	5.73571	6.19283	0.0218154	0.307384
ENSG00000164434	FABP7	2173	1.50923	1.61214	6.47974	0.0219106	0.308494
ENSG00000170265	ZNF282	8427	-0.185804	4.78363	6.14439	0.0219356	0.308494
ENSG00000109180	OCIAD1	54940	0.137089	7.39814	6.14163	0.0219618	0.308494
ENSG00000125454	SLC25A19	60386	-0.427868	3.14746	6.1393	0.0219839	0.308494
ENSG00000166484	MAPK7	5598	-0.314609	3.32218	6.13783	0.0219979	0.308494
ENSG00000171843	MLLT3	4300	0.544326	4.66819	6.15466	0.0219982	0.308494
ENSG00000244682	NA	NA	-1.01327	4.08758	6.17983	0.0220022	0.308494
ENSG00000148700	ADD3	120	0.31409	8.04681	6.13393	0.0220351	0.308514
ENSG00000248309	MEF2C-AS1	101929423	0.532111	1.2966	6.13273	0.0220465	0.308514
ENSG00000151790	TDO2	6999	1.54855	-2.1819	6.12997	0.0220728	0.308514
ENSG00000120280	TASL	80231	-0.755706	4.70926	6.53812	0.0220941	0.308514
ENSG00000147394	ZNF185	7739	0.460849	6.51978	6.14593	0.0220967	0.308514
ENSG00000130935	NOL11	25926	-0.193461	6.68331	6.12439	0.0221262	0.308514
ENSG00000149357	LAMTOR1	55004	0.242729	6.88706	6.12427	0.0221274	0.308514
ENSG00000265415	NA	NA	0.234279	3.06525	6.12029	0.0221655	0.308514
ENSG00000118762	PKD2	5311	-0.219166	5.98435	6.11975	0.0221707	0.308514
ENSG00000077549	CAPZB	832	0.178243	8.74178	6.11924	0.0221756	0.308514
ENSG00000175606	TMEM70	54968	-0.317113	4.91621	6.11924	0.0221756	0.308514
ENSG00000183715	OPCML	4978	0.706355	2.78564	6.22581	0.0221889	0.308514
ENSG00000101463	SYNDIG1	79953	-1.44989	0.981341	6.10863	0.0222778	0.309502
ENSG00000074181	NOTCH3	4854	0.562235	5.38496	6.13617	0.022291	0.309502
ENSG00000173947	PIFO	128344	0.828842	1.11575	6.10203	0.0223416	0.309953
ENSG00000171502	COL24A1	255631	0.579484	8.19496	6.13905	0.0223545	0.309953
ENSG00000119283	TRIM67	440730	1.70622	-0.571532	6.1059	0.0224228	0.310684
ENSG00000185414	MRPL30	51263	0.162942	5.41387	6.08577	0.0224996	0.31124
ENSG00000112357	PEX7	5191	0.31663	3.13106	6.08483	0.0225089	0.31124
ENSG00000023171	GRAMD1B	57476	-0.502684	3.99123	6.08376	0.0225193	0.31124
ENSG00000100422	CERK	64781	-0.16659	6.45456	6.08316	0.0225252	0.31124
ENSG00000168264	IRF2BP2	359948	-0.214434	6.79904	6.07233	0.0226313	0.31249
ENSG00000250337	PURPL	643401	1.27223	5.24798	6.09902	0.0227819	0.314352
ENSG00000196535	MYO18A	399687	0.289696	7.2108	6.0527	0.0228251	0.314493
ENSG00000165821	SALL2	6297	0.397454	7.04859	6.22925	0.0228629	0.314493
ENSG00000031081	ARHGAP31	57514	-0.453926	7.30937	6.07121	0.0228734	0.314493
ENSG00000083635	NUFIP1	26747	-0.246181	4.31626	6.04608	0.0228909	0.314493
ENSG00000225528	NA	NA	0.549607	2.99055	6.04506	0.0229009	0.314493
ENSG00000173198	CYSLTR1	10800	-0.462108	6.17954	6.06542	0.0229089	0.314493
ENSG00000230952	NA	NA	0.933548	-0.915387	6.36688	0.02291	0.314493
ENSG00000275302	CCL4	6351	0.879347	1.41445	6.36343	0.0229414	0.314493
ENSG00000116128	BCL9	607	-0.225143	5.69255	6.03535	0.0229979	0.314493
ENSG00000261235	NA	NA	-1.3265	-1.88737	6.35703	0.0229997	0.314493
ENSG00000135324	MRAP2	112609	0.578492	2.07658	6.35683	0.0230015	0.314493
ENSG00000101017	CD40	958	0.245944	4.44284	6.03144	0.023037	0.314493
ENSG00000137845	ADAM10	102	0.306743	9.0012	6.03003	0.0230512	0.314493
ENSG00000188112	C6orf132	647024	0.774174	4.36387	6.04144	0.0230772	0.314493
ENSG00000265148	TSPOAP1-AS1	100506779	0.397475	2.54037	6.02724	0.0230792	0.314493
ENSG00000112977	DAP	1611	0.1738	6.9887	6.02602	0.0230915	0.314493
ENSG00000261377	NA	NA	0.31248	2.2538	6.02515	0.0231002	0.314493
ENSG00000155052	CNTNAP5	129684	-1.2118	-1.68578	6.34415	0.0231175	0.314493
ENSG00000214553	LRRC37A11P	342666	-1.1105	-1.73608	6.02309	0.0231209	0.314493
ENSG00000009954	BAZ1B	9031	-0.18937	7.82991	6.02253	0.0231266	0.314493
ENSG00000237471	NA	NA	-1.8679	-1.75566	6.34088	0.0231476	0.314493
ENSG00000180357	ZNF609	23060	-0.28054	7.1367	6.01852	0.023167	0.314493
ENSG00000143167	GPA33	10223	0.552821	3.62326	6.01733	0.0231789	0.314493
ENSG00000173418	NAA20	51126	-0.317283	5.87071	6.01272	0.0232255	0.314493
ENSG00000117640	MTFR1L	56181	0.241555	5.02247	6.01134	0.0232395	0.314493
ENSG00000235072	NA	NA	-1.49114	-1.63429	6.01133	0.0232396	0.314493
ENSG00000276043	UHRF1	29128	-0.388615	5.17914	6.01185	0.0232425	0.314493
ENSG00000171824	EXOSC10	5394	-0.178508	5.98894	6.01061	0.0232468	0.314493
ENSG00000111860	CEP85L	387119	-0.333912	4.98987	6.01044	0.0232485	0.314493
ENSG00000113269	RNF130	55819	-0.329773	7.16067	6.00315	0.0233225	0.314859
ENSG00000160584	SIK3	23387	-0.166588	5.49009	6.00268	0.0233273	0.314859
ENSG00000134571	MYBPC3	4607	-0.940738	-0.987829	6.00097	0.0233447	0.314859
ENSG00000124177	CHD6	84181	-0.166793	6.79574	5.99998	0.0233547	0.314859
ENSG00000132386	SERPINF1	5176	-0.325292	6.91831	5.99876	0.0233672	0.314859
ENSG00000157954	WIPI2	26100	-0.133489	6.45046	5.99699	0.0233852	0.314859
ENSG00000100505	TRIM9	114088	0.819847	1.22107	5.99623	0.023393	0.314859
ENSG00000197249	SERPINA1	5265	0.996209	4.80921	6.03658	0.0234017	0.314859
ENSG00000071462	BUD23	114049	-0.159775	5.25968	5.98432	0.0235148	0.315952
ENSG00000166788	SAAL1	113174	-0.202299	4.79514	5.98284	0.02353	0.315952
ENSG00000174469	CNTNAP2	26047	-1.32231	6.05314	6.02248	0.0235442	0.315952
ENSG00000071564	TCF3	6929	-0.218758	6.46463	5.98126	0.0235462	0.315952
ENSG00000129354	AP1M2	10053	0.462842	4.87878	5.97808	0.0235823	0.316057
ENSG00000188786	MTF1	4520	-0.281189	5.18465	5.97539	0.0236066	0.316057
ENSG00000183625	CCR3	1232	-1.04476	-0.783195	5.97521	0.0236084	0.316057
ENSG00000187840	EIF4EBP1	1978	-0.399829	5.06953	5.97604	0.0236173	0.316057
ENSG00000158560	DYNC1I1	1780	0.888485	0.661917	5.96906	0.0236719	0.316375
ENSG00000179409	GEMIN4	50628	-0.24054	5.12282	5.96799	0.0236829	0.316375
ENSG00000020633	RUNX3	864	-0.477351	7.46214	5.9934	0.0237047	0.316375
ENSG00000144290	SLC4A10	57282	2.20258	-0.814249	5.96509	0.0237129	0.316375
ENSG00000105717	PBX4	80714	0.806341	1.22789	5.96084	0.023757	0.316375
ENSG00000109320	NFKB1	4790	-0.29884	5.97836	5.95888	0.0237773	0.316375
ENSG00000223534	HLA-DQB1-AS1	106480429	-2.12728	-0.0884849	5.95673	0.0237996	0.316375
ENSG00000144935	TRPC1	7220	0.347233	4.1471	5.95615	0.0238057	0.316375
ENSG00000272686	NA	NA	0.424609	1.75421	5.95523	0.0238153	0.316375
ENSG00000164307	ERAP1	51752	-0.153506	6.91652	5.95359	0.0238323	0.316375
ENSG00000160208	RRP1B	23076	-0.201385	6.83376	5.95289	0.0238396	0.316375
ENSG00000269887	NA	NA	0.87844	-0.0147703	5.95235	0.0238452	0.316375
ENSG00000136271	DDX56	54606	-0.217996	5.19391	5.95218	0.023847	0.316375
ENSG00000166073	GPR176	11245	0.827827	6.51327	5.98983	0.0238782	0.316375
ENSG00000168329	CX3CR1	1524	-0.643389	8.8166	5.98964	0.0238801	0.316375
ENSG00000168066	SF1	7536	-0.130075	8.1563	5.94764	0.0238944	0.316375
ENSG00000145819	ARHGAP26	23092	-0.553429	6.2917	5.97817	0.0239424	0.316801
ENSG00000077348	EXOSC5	56915	-0.28277	3.60091	5.93729	0.0240027	0.317389
ENSG00000232445	NA	NA	-0.439958	4.00951	5.93472	0.0240297	0.317536
ENSG00000156381	ANKRD9	122416	0.233106	4.3027	5.93258	0.0240522	0.317623
ENSG00000119139	TJP2	9414	0.382823	7.23255	5.93553	0.0240916	0.317933
ENSG00000198899	ATP6	4508	0.38114	10.9681	5.92946	0.0241321	0.318081
ENSG00000268751	NA	NA	-1.5404	-1.69634	6.02605	0.0241413	0.318081
ENSG00000129292	PHF20L1	51105	0.17681	6.19594	5.92216	0.0241621	0.318081
ENSG00000103184	SEC14L5	9717	0.434987	5.92061	5.93431	0.0241665	0.318081
ENSG00000028839	TBPL1	9519	0.242588	5.96393	5.91813	0.0242048	0.318363
ENSG00000261644	NA	NA	-0.678353	0.606342	5.91671	0.0242198	0.318363
ENSG00000136237	RAPGEF5	9771	0.72702	3.13569	5.91886	0.0242441	0.318441
ENSG00000174032	SLC25A30	253512	-0.282744	4.39326	5.91064	0.0242842	0.318441
ENSG00000172171	TEFM	79736	-0.229002	3.21253	5.90907	0.024301	0.318441
ENSG00000251296	NA	NA	0.583706	-0.732856	6.88912	0.0243057	0.318441
ENSG00000170381	SEMA3E	9723	0.721161	0.677194	5.90828	0.0243094	0.318441
ENSG00000165091	TMC1	117531	3.76894	0.231554	6.06904	0.0243214	0.318441
ENSG00000101189	MRGBP	55257	-0.190123	4.52974	5.90372	0.0243579	0.318711
ENSG00000009780	FAM76A	199870	-0.429099	3.59702	5.89691	0.0244307	0.319265
ENSG00000267414	SETBP1-DT	101927943	-1.0085	-0.890877	5.89677	0.0244322	0.319265
ENSG00000109861	CTSC	1075	-0.206328	8.28644	5.89104	0.0244936	0.319805
ENSG00000177468	OLIG3	167826	-3.77129	-2.52062	6.86468	0.0245056	0.319805
ENSG00000106078	COBL	23242	0.997792	4.86965	6.02169	0.0246046	0.320225
ENSG00000204685	NA	NA	-0.365268	1.93211	5.88027	0.0246096	0.320225
ENSG00000145882	PCYOX1L	78991	0.313148	5.93605	5.87823	0.0246317	0.320225
ENSG00000120885	CLU	1191	0.303018	6.25723	5.87809	0.0246332	0.320225
ENSG00000142089	IFITM3	10410	-0.34113	8.14434	5.87852	0.0246463	0.320225
ENSG00000114013	CD86	942	-0.725947	6.39813	5.91441	0.0246701	0.320225
ENSG00000119714	GPR68	8111	-0.876357	3.62642	5.8967	0.0246719	0.320225
ENSG00000135116	HRK	8739	-1.67236	1.05999	5.87389	0.0246786	0.320225
ENSG00000111644	ACRBP	84519	0.415737	4.42964	5.87357	0.024682	0.320225
ENSG00000132669	RIN2	54453	-0.720817	4.65494	5.90813	0.0247076	0.320225
ENSG00000100385	IL2RB	3560	0.766101	-1.39295	6.17682	0.0247141	0.320225
ENSG00000123685	BATF3	55509	-0.950012	0.874818	5.86395	0.0247865	0.32037
ENSG00000215039	CD27-AS1	678655	0.384056	3.22403	5.86332	0.0247933	0.32037
ENSG00000006747	SCIN	85477	-0.992157	2.52829	5.8857	0.024801	0.32037
ENSG00000172020	GAP43	2596	-1.31958	1.53261	6.0194	0.0248314	0.32037
ENSG00000157837	SPPL3	121665	0.119531	5.69959	5.85944	0.0248357	0.32037
ENSG00000162616	DNAJB4	11080	0.419834	4.66856	5.85836	0.0248474	0.32037
ENSG00000184602	SNN	8303	0.211843	5.84487	5.85787	0.0248527	0.32037
ENSG00000247626	MARS2	92935	-0.194821	4.34593	5.85729	0.024859	0.32037
ENSG00000089486	CDIP1	29965	0.204435	6.39611	5.85524	0.0248815	0.32037
ENSG00000119711	ALDH6A1	4329	0.195875	5.51227	5.8538	0.0248972	0.32037
ENSG00000164309	CMYA5	202333	-1.02033	1.05331	5.85662	0.0249016	0.32037
ENSG00000250770	NA	NA	2.83578	-1.81509	6.15612	0.0249203	0.320404
ENSG00000145431	PDGFC	56034	0.250455	6.13649	5.8492	0.0249476	0.320548
ENSG00000188807	TMEM201	199953	-0.277299	3.41201	5.84576	0.0249853	0.320827
ENSG00000111364	DDX55	57696	-0.216725	4.82492	5.84137	0.0250336	0.32089
ENSG00000188906	LRRK2	120892	-0.622145	5.72814	5.87554	0.025048	0.32089
ENSG00000198774	RASSF9	9182	-1.95299	-0.965367	5.93901	0.0250523	0.32089
ENSG00000179862	CITED4	163732	-0.963516	0.687777	5.83916	0.0250579	0.32089
ENSG00000113658	SMAD5	4090	-0.191135	6.88689	5.83802	0.0250705	0.32089
ENSG00000138835	RGS3	5998	0.300929	4.26351	5.83473	0.0251067	0.321053
ENSG00000176105	YES1	7525	0.349723	7.00065	5.83427	0.0251154	0.321053
ENSG00000164258	NDUFS4	4724	0.152967	5.08245	5.8259	0.0252044	0.321985
ENSG00000129911	KLF16	83855	-0.212925	4.3582	5.8189	0.0252822	0.322277
ENSG00000152464	RPP38	10557	-0.272497	2.83871	5.81778	0.0252946	0.322277
ENSG00000261504	LINC01686	284648	0.533289	0.0999633	5.81731	0.0252998	0.322277
ENSG00000114933	INO80D	54891	-0.17985	5.70382	5.81576	0.0253172	0.322277
ENSG00000148908	RGS10	6001	0.204506	7.80521	5.81538	0.0253214	0.322277
ENSG00000139324	TMTC3	160418	-0.180675	5.59166	5.81284	0.0253497	0.322277
ENSG00000225234	NA	NA	-0.797641	-0.506063	5.81224	0.0253564	0.322277
ENSG00000171777	RASGRP4	115727	0.292052	5.32513	5.81191	0.0253601	0.322277
ENSG00000273064	NA	NA	0.707215	-1.43084	5.80955	0.0253864	0.322277
ENSG00000182575	NXPH3	11248	-1.64537	0.430621	5.80815	0.0254021	0.322277
ENSG00000100433	KCNK10	54207	-2.67549	-0.455499	5.80792	0.0254047	0.322277
ENSG00000008283	CYB561	1534	-0.517337	3.16177	5.80448	0.0254432	0.32256
ENSG00000139624	CERS5	91012	-0.163742	5.08025	5.80249	0.0254655	0.322638
ENSG00000269896	LOC100129534	100129534	-0.64155	-0.372484	5.79899	0.0255048	0.322849
ENSG00000178053	MLF1	4291	0.33056	3.82285	5.79813	0.0255145	0.322849
ENSG00000183077	AFMID	125061	-0.265483	4.05331	5.79519	0.0255475	0.322967
ENSG00000198721	ECI2	10455	0.185884	4.27054	5.79218	0.0255815	0.322967
ENSG00000086102	NFX1	4799	0.193297	6.75898	5.79214	0.0255819	0.322967
ENSG00000212766	EWSAT1	283673	1.69262	-1.89995	6.09037	0.0255884	0.322967
ENSG00000162923	WDR26	80232	0.210957	8.37854	5.78923	0.0256147	0.323094
ENSG00000150712	MTMR12	54545	0.313022	6.91672	5.78777	0.0256312	0.323099
ENSG00000163812	ZDHHC3	51304	-0.184517	6.41827	5.78624	0.0256485	0.323113
ENSG00000242687	NA	NA	-0.526347	0.637043	5.78328	0.0256821	0.323332
ENSG00000169951	ZNF764	92595	-0.301694	2.96801	5.78171	0.0256998	0.323352
ENSG00000102760	RGCC	28984	0.630784	2.12546	5.77964	0.0257233	0.323444
ENSG00000224505	NA	NA	0.859536	-0.667284	5.77601	0.0257645	0.323482
ENSG00000198301	SDAD1	55153	-0.218321	6.29731	5.77273	0.0258018	0.323482
ENSG00000137868	STRA6	64220	0.264103	2.69138	6.06951	0.0258047	0.323482
ENSG00000011105	TSPAN9	10867	0.343516	6.42573	5.77207	0.0258094	0.323482
ENSG00000124784	RIOK1	83732	-0.193388	5.32445	5.77078	0.025824	0.323482
ENSG00000176204	LRRTM4	80059	0.926801	1.46919	5.86518	0.0258556	0.323482
ENSG00000128294	TPST2	8459	0.252195	7.37479	5.76715	0.0258654	0.323482
ENSG00000122547	EEPD1	80820	-0.43583	3.89247	5.76549	0.0258844	0.323482
ENSG00000143179	UCK2	7371	-0.186486	5.61704	5.76407	0.0259006	0.323482
ENSG00000038002	AGA	175	-0.330961	3.80204	5.76356	0.0259064	0.323482
ENSG00000172954	LCLAT1	253558	-0.283837	4.19865	5.76157	0.0259291	0.323482
ENSG00000005471	ABCB4	5244	-0.711935	3.62344	5.75975	0.02595	0.323482
ENSG00000144231	POLR2D	5433	-0.197963	5.93273	5.75616	0.0259912	0.323482
ENSG00000023318	ERP44	23071	0.175847	6.81479	5.75512	0.0260032	0.323482
ENSG00000112299	VNN1	8876	0.62975	4.72009	6.10171	0.0260186	0.323482
ENSG00000154845	PPP4R1	9989	-0.179253	6.23025	5.75169	0.0260426	0.323482
ENSG00000105135	ILVBL	10994	-0.243792	4.15684	5.75101	0.0260503	0.323482
ENSG00000092931	MFSD11	79157	0.211613	5.22991	5.75063	0.0260547	0.323482
ENSG00000204556	NA	NA	-0.612511	-0.78092	5.75026	0.026059	0.323482
ENSG00000102547	CAB39L	81617	-0.243958	3.40979	5.74841	0.0260803	0.323482
ENSG00000095319	NUP188	23511	-0.178056	6.58532	5.74834	0.0260811	0.323482
ENSG00000229628	NA	NA	-3.6358	-2.7266	6.6799	0.0260825	0.323482
ENSG00000025770	NCAPH2	29781	-0.261575	4.59592	5.74564	0.0261123	0.323581
ENSG00000170468	RIOX1	79697	-0.283671	3.73712	5.74332	0.0261391	0.323581
ENSG00000144524	COPS7B	64708	-0.181978	5.05668	5.74189	0.0261556	0.323581
ENSG00000124615	MOCS1	4337	-0.667343	2.64333	5.74035	0.0261734	0.323581
ENSG00000048162	NOP16	51491	-0.290231	4.05929	5.73973	0.0261806	0.323581
ENSG00000124217	MOCS3	27304	-0.2479	3.5764	5.73911	0.0261877	0.323581
ENSG00000070476	ZXDC	79364	-0.204416	4.66379	5.73618	0.0262216	0.323617
ENSG00000227500	SCAMP4	113178	-0.219035	4.66859	5.73606	0.0262231	0.323617
ENSG00000205309	NT5M	56953	0.396925	4.00367	5.72987	0.0262949	0.323958
ENSG00000179299	NSUN7	79730	-0.540358	3.6652	5.7297	0.0262969	0.323958
ENSG00000264956	NA	NA	0.954983	0.202751	6.21052	0.0262993	0.323958
ENSG00000259956	RBM15B	29890	-0.198758	6.34447	5.72407	0.0263625	0.324536
ENSG00000153898	MCOLN2	255231	-0.884699	4.48828	5.75344	0.0263978	0.324771
ENSG00000223552	NA	NA	-0.693441	2.76512	5.71794	0.0264341	0.32493
ENSG00000132026	RTBDN	83546	-3.35581	-2.35281	6.63953	0.0264433	0.32493
ENSG00000198092	TMPRSS11F	389208	0.979226	0.97054	6.19415	0.0264651	0.324998
ENSG00000054965	FAM168A	23201	-0.173201	5.95812	5.70772	0.0265539	0.325733
ENSG00000188529	SRSF10	10772	-0.103996	7.72713	5.7064	0.0265695	0.325733
ENSG00000214106	NA	NA	-0.776093	-0.0701071	5.70603	0.0265738	0.325733
ENSG00000166181	API5	8539	-0.160971	7.73514	5.7019	0.0266224	0.326128
ENSG00000100024	UPB1	51733	0.588061	2.72319	5.70013	0.0266433	0.326185
ENSG00000152127	MGAT5	4249	-0.14633	7.07367	5.69434	0.0267118	0.326505
ENSG00000214706	IFRD2	7866	-0.285335	3.91231	5.69322	0.026725	0.326505
ENSG00000037637	FBXO42	54455	-0.165023	5.39945	5.69116	0.0267494	0.326505
ENSG00000136463	TACO1	51204	-0.166818	4.17961	5.68951	0.026769	0.326505
ENSG00000134109	EDEM1	9695	-0.175775	6.98742	5.68745	0.0267935	0.326505
ENSG00000159712	NA	NA	1.55158	2.83392	5.70147	0.0268083	0.326505
ENSG00000140022	STON2	85439	0.359806	7.42386	5.69002	0.0268121	0.326505
ENSG00000124356	STAMBP	10617	0.187328	6.04018	5.68553	0.0268163	0.326505
ENSG00000182093	GET1	7485	0.312545	5.03253	5.6855	0.0268166	0.326505
ENSG00000236148	RPL23AP37	130773	1.05651	-1.99028	5.68067	0.026874	0.326878
ENSG00000077044	DGKD	8527	0.371201	6.98924	5.68408	0.0269043	0.326878
ENSG00000131966	ACTR10	55860	0.227643	5.82464	5.67776	0.0269089	0.326878
ENSG00000103540	CCP110	9738	-0.21694	5.54208	5.67728	0.0269145	0.326878
ENSG00000145675	PIK3R1	5295	0.248867	7.54151	5.67607	0.026929	0.326878
ENSG00000171634	BPTF	2186	-0.166138	8.15366	5.67327	0.0269625	0.327077
ENSG00000120942	UBIAD1	29914	-0.233067	4.68791	5.67196	0.0269781	0.327077
ENSG00000175538	KCNE3	10008	0.29798	6.04683	5.66143	0.0271045	0.328218
ENSG00000130338	TULP4	56995	-0.295128	4.79101	5.66072	0.027113	0.328218
ENSG00000128563	PRKRIP1	79706	-0.196913	4.08829	5.65945	0.0271283	0.328218
ENSG00000174136	RGMB	285704	-0.63935	2.0865	5.65865	0.027138	0.328218
ENSG00000120903	CHRNA2	1135	0.82927	-0.262181	5.7477	0.0271949	0.328657
ENSG00000137574	TGS1	96764	-0.165891	5.9489	5.65156	0.0272235	0.328657
ENSG00000085491	SLC25A24	29957	0.175202	6.88919	5.65024	0.0272395	0.328657
ENSG00000163481	RNF25	64320	-0.198062	3.50496	5.6502	0.02724	0.328657
ENSG00000198843	SELENOT	51714	0.200012	7.12192	5.64729	0.0272753	0.328883
ENSG00000144036	EXOC6B	23233	0.305665	5.84136	5.64009	0.0273626	0.329737
ENSG00000162924	REL	5966	-0.298368	5.66607	5.63644	0.027407	0.329901
ENSG00000231826	LINC01819	102723854	-2.07596	-1.56281	5.94185	0.0274192	0.329901
ENSG00000084733	RAB10	10890	0.178199	7.96903	5.63491	0.0274257	0.329901
ENSG00000107099	DOCK8	81704	-0.392505	7.95192	5.64108	0.0275017	0.330369
ENSG00000260193	NA	NA	0.900868	-1.29233	5.62836	0.0275057	0.330369
ENSG00000158517	NCF1	653361	-0.702303	5.0916	5.76258	0.0275142	0.330369
ENSG00000196565	HBG2	3048	0.441347	8.21117	5.64467	0.0275399	0.330452
ENSG00000171798	KNDC1	85442	2.55877	1.97157	5.65337	0.0275611	0.330452
ENSG00000180354	MTURN	222166	0.409009	7.41531	5.63575	0.0275708	0.330452
ENSG00000176393	RNPEP	6051	-0.271176	6.1608	5.62145	0.0275904	0.330489
ENSG00000250223	LINC01216	100874275	0.967226	-1.14711	6.08279	0.027626	0.330718
ENSG00000186283	TOR3A	64222	-0.277186	5.28044	5.6142	0.0276796	0.330991
ENSG00000163586	FABP1	2168	1.69229	-1.1023	5.61757	0.0276879	0.330991
ENSG00000089057	SLC23A2	9962	-0.204502	6.96983	5.61266	0.0276985	0.330991
ENSG00000204424	LY6G6F	259215	0.455244	2.00091	6.49879	0.0277487	0.331233
ENSG00000176909	MAMSTR	284358	0.878657	-1.08693	5.60604	0.0277802	0.331233
ENSG00000197653	DNAH10	196385	-0.521659	-0.157301	5.60577	0.0277836	0.331233
ENSG00000160072	ATAD3B	83858	-0.268939	3.96032	5.60565	0.0277851	0.331233
ENSG00000169129	AFAP1L2	84632	0.868866	4.00882	5.79815	0.0278121	0.331357
ENSG00000158716	DUSP23	54935	-0.301634	3.61003	5.60023	0.0278523	0.331368
ENSG00000100351	GRAP2	9402	0.390781	6.95186	5.60774	0.0278584	0.331368
ENSG00000164024	METAP1	23173	0.187691	6.88802	5.59938	0.0278628	0.331368
ENSG00000175575	PAAF1	80227	0.204856	4.80898	5.5922	0.0279521	0.331865
ENSG00000170088	TMEM192	201931	-0.251975	5.66964	5.58958	0.0279847	0.331865
ENSG00000005486	RHBDD2	57414	-0.202742	3.86998	5.5894	0.0279869	0.331865
ENSG00000273033	LINC02035	100129550	-0.359498	3.22966	5.58935	0.0279875	0.331865
ENSG00000168454	TXNDC2	84203	0.757358	-1.60893	5.58935	0.0279876	0.331865
ENSG00000101596	SMCHD1	23347	-0.119796	7.45582	5.58756	0.0280099	0.331932
ENSG00000148842	CNNM2	54805	0.441501	4.17272	5.58483	0.0280441	0.33214
ENSG00000158457	TSPAN33	340348	0.24604	6.65414	5.58303	0.0280665	0.332209
ENSG00000144867	SRPRB	58477	-0.202424	5.12647	5.58152	0.0280854	0.332236
ENSG00000259330	INAFM2	100505573	0.261697	7.63556	5.57736	0.0281376	0.33254
ENSG00000231964	LOC102724323	102724323	-1.13157	1.33528	5.57682	0.0281444	0.33254
ENSG00000099337	KCNK6	9424	0.240125	6.69365	5.57394	0.0281806	0.332617
ENSG00000178233	TMEM151B	441151	-2.83208	1.55832	5.85054	0.0282071	0.332617
ENSG00000119669	IRF2BPL	64207	-0.261261	6.24035	5.5672	0.0282655	0.332617
ENSG00000079263	SP140	11262	-0.905814	3.42532	5.58505	0.028304	0.332617
ENSG00000107223	EDF1	8721	-0.175056	6.10321	5.56411	0.0283045	0.332617
ENSG00000143493	INTS7	25896	-0.154926	5.35658	5.56275	0.0283216	0.332617
ENSG00000198393	ZNF26	7574	-0.181211	3.9031	5.56189	0.0283325	0.332617
ENSG00000170909	OSCAR	126014	-0.730512	3.59055	5.57157	0.0283328	0.332617
ENSG00000109991	P2RX3	5024	-2.01947	-2.12744	5.70652	0.0283412	0.332617
ENSG00000198925	ATG9A	79065	0.172866	5.6245	5.56071	0.0283475	0.332617
ENSG00000231258	NA	NA	1.62123	-2.41587	5.83826	0.0283493	0.332617
ENSG00000123545	NDUFAF4	29078	-0.18934	4.35408	5.55892	0.0283701	0.332617
ENSG00000179632	MAF1	84232	-0.187629	5.21943	5.55738	0.0283896	0.332617
ENSG00000006695	COX10	1352	-0.194988	4.26299	5.55711	0.028393	0.332617
ENSG00000267254	ZNF790-AS1	284408	1.65309	-1.43026	5.55651	0.0284006	0.332617
ENSG00000178690	DYNAP	284254	-3.28189	-0.876455	6.42714	0.0284432	0.332715
ENSG00000016082	ISL1	3670	-1.42234	-2.117	5.55227	0.0284544	0.332715
ENSG00000198873	GRK5	2869	0.468257	4.23859	5.55133	0.0284702	0.332715
ENSG00000123395	ATG101	60673	-0.350117	3.07512	5.55044	0.0284777	0.332715
ENSG00000130956	HABP4	22927	0.32865	2.89086	5.54805	0.0285082	0.332715
ENSG00000162302	RPS6KA4	8986	-0.323185	4.55783	5.54636	0.0285297	0.332715
ENSG00000132153	DHX30	22907	-0.151938	5.99577	5.54394	0.0285605	0.332715
ENSG00000138600	SPPL2A	84888	-0.203157	6.37184	5.5403	0.0286071	0.332715
ENSG00000137628	DDX60	55601	-1.11774	5.77557	5.57559	0.0286135	0.332715
ENSG00000124795	DEK	7913	-0.17248	8.72716	5.53879	0.0286264	0.332715
ENSG00000225774	NA	NA	1.19978	-1.47789	5.53866	0.0286281	0.332715
ENSG00000085063	CD59	966	-0.252321	7.20819	5.53666	0.0286536	0.332715
ENSG00000185829	ARL17A	51326	-0.512119	0.575559	5.53634	0.0286577	0.332715
ENSG00000110274	CEP164	22897	-0.345269	4.63208	5.53615	0.0286602	0.332715
ENSG00000138496	PARP9	83666	-0.798103	6.68661	5.57069	0.0286756	0.332715
ENSG00000197629	MPEG1	219972	-0.812275	5.52114	5.57057	0.0286771	0.332715
ENSG00000177058	SLC38A9	153129	-0.204712	4.97293	5.53296	0.028701	0.332715
ENSG00000133789	SWAP70	23075	-0.174834	7.75943	5.5323	0.0287095	0.332715
ENSG00000280304	NA	NA	1.20002	-1.14729	5.8053	0.028735	0.332715
ENSG00000153179	RASSF3	283349	-0.159217	5.94024	5.52977	0.028742	0.332715
ENSG00000101974	ATP11C	286410	-0.191061	6.35838	5.52396	0.0288169	0.333388
ENSG00000072210	ALDH3A2	224	-0.25898	5.55717	5.51956	0.0288736	0.333851
ENSG00000196323	ZBTB44	29068	-0.230547	7.03975	5.51642	0.0289142	0.334127
ENSG00000072501	SMC1A	8243	-0.113633	8.2207	5.50623	0.0290464	0.335461
ENSG00000236154	NA	NA	-2.06076	-1.79042	5.5022	0.0290988	0.33569
ENSG00000184344	GDF3	9573	-0.545976	0.397178	5.7746	0.0290998	0.33569
ENSG00000023909	GCLM	2730	0.282938	5.81874	5.49756	0.0291594	0.336056
ENSG00000133958	UNC79	57578	-0.646838	1.19785	5.49712	0.0291652	0.336056
ENSG00000205730	ITPRIPL2	162073	-0.250914	6.14208	5.49414	0.0292042	0.336099
ENSG00000204634	TBC1D8	11138	-0.459283	5.14655	5.50641	0.0292193	0.336099
ENSG00000125657	TNFSF9	8744	-2.14165	0.00519534	5.52823	0.0292194	0.336099
ENSG00000185158	LRRC37B	114659	-0.393602	2.89685	5.49104	0.0292447	0.336197
ENSG00000165168	CYBB	1536	-0.618909	9.99022	5.5246	0.0292665	0.336254
ENSG00000080345	RIF1	55183	-0.232588	7.96429	5.486	0.0293109	0.33657
ENSG00000070423	RNF126	55658	-0.252717	4.48354	5.47884	0.0294052	0.337057
ENSG00000105877	DNAH11	8701	-0.508413	1.67465	5.47796	0.0294168	0.337057
ENSG00000204272	NBDY	550643	0.198948	5.23458	5.47792	0.0294173	0.337057
ENSG00000277534	NA	NA	-0.469556	1.42564	5.47765	0.0294208	0.337057
ENSG00000154743	TSEN2	80746	-0.250818	3.28907	5.47318	0.0294799	0.337277
ENSG00000100983	GSS	2937	0.173972	5.50005	5.47188	0.0294971	0.337277
ENSG00000140265	ZSCAN29	146050	0.158668	6.03528	5.47124	0.0295055	0.337277
ENSG00000234127	TRIM26	7726	-0.488157	5.11786	5.48939	0.0295075	0.337277
ENSG00000117877	POLR1G	10849	-0.407645	2.66602	5.46802	0.0295482	0.337549
ENSG00000157181	ODR4	54953	-0.139255	5.04969	5.46623	0.029572	0.337627
ENSG00000166091	CMTM5	116173	0.296343	6.35229	5.73355	0.0295959	0.337708
ENSG00000175595	ERCC4	2072	-0.199837	4.3863	5.46194	0.0296289	0.337776
ENSG00000156587	UBE2L6	9246	-0.559089	6.34122	5.49164	0.0296576	0.337776
ENSG00000180769	WDFY3-AS2	404201	-0.437902	1.22198	5.45965	0.0296595	0.337776
ENSG00000176903	PNMA1	9240	0.245897	5.90927	5.45889	0.0296696	0.337776
ENSG00000126883	NUP214	8021	-0.178428	5.9103	5.45312	0.0297465	0.338182
ENSG00000067798	NAV3	89795	-0.76349	3.1799	5.46581	0.0297889	0.338182
ENSG00000122042	UBL3	5412	-0.171509	6.20277	5.44831	0.0298109	0.338182
ENSG00000171055	FEZ2	9637	0.174359	5.8116	5.44571	0.0298458	0.338182
ENSG00000241095	NA	NA	-0.901095	-1.45785	5.44436	0.0298639	0.338182
ENSG00000076513	ANKRD13A	88455	-0.111606	6.14376	5.44381	0.0298712	0.338182
ENSG00000159840	ZYX	7791	0.290775	8.13763	5.44233	0.0298912	0.338182
ENSG00000198146	ZNF770	54989	-0.143922	6.70337	5.44143	0.0299032	0.338182
ENSG00000157538	VPS26C	10311	0.125352	6.4641	5.44021	0.0299195	0.338182
ENSG00000167768	KRT1	3848	-2.05441	-3.12467	6.28127	0.0299233	0.338182
ENSG00000126709	IFI6	2537	-1.17278	7.42303	5.47362	0.0299363	0.338182
ENSG00000177054	ZDHHC13	54503	-0.199271	4.41973	5.43872	0.0299397	0.338182
ENSG00000151789	ZNF385D	79750	0.500685	1.6214	5.70544	0.0299413	0.338182
ENSG00000179886	TIGD5	84948	-0.318679	2.34878	5.43768	0.0299537	0.338182
ENSG00000119509	INVS	27130	0.193941	4.51579	5.43505	0.0299891	0.338182
ENSG00000116717	GADD45A	1647	0.297084	6.39088	5.43384	0.0300054	0.338182
ENSG00000130037	KCNA5	3741	-1.85926	1.44576	5.43328	0.030013	0.338182
ENSG00000106052	TAX1BP1	8887	0.15014	7.62584	5.4324	0.0300249	0.338182
ENSG00000102796	DHRS12	79758	-0.37385	1.72833	5.43226	0.0300268	0.338182
ENSG00000184384	MAML2	84441	-0.511949	4.37421	5.44039	0.0300516	0.338271
ENSG00000086712	TXLNG	55787	-0.154457	5.72832	5.42674	0.0301014	0.33846
ENSG00000229267	SNHG31	101928103	-0.482304	0.222067	5.42668	0.0301022	0.33846
ENSG00000118855	MFSD1	64747	0.183993	8.1321	5.4199	0.0301942	0.339034
ENSG00000082146	STRADB	55437	0.206188	5.18894	5.41933	0.0302019	0.339034
ENSG00000123983	ACSL3	2181	-0.245346	7.91102	5.41916	0.0302043	0.339034
ENSG00000163686	ABHD6	57406	-0.434607	2.72383	5.41613	0.0302455	0.339251
ENSG00000148843	PDCD11	22984	-0.207748	7.11004	5.41524	0.0302575	0.339251
ENSG00000005810	MYCBP2	23077	-0.263433	7.49873	5.41034	0.0303243	0.339809
ENSG00000100599	RIN3	79890	-0.2286	6.13131	5.40135	0.0304473	0.340997
ENSG00000166501	PRKCB	5579	0.247772	8.25375	5.39998	0.0304662	0.341017
ENSG00000228526	MIR34AHG	106614088	0.774438	2.61324	5.40013	0.030516	0.341383
ENSG00000153132	CLGN	1047	-0.53389	3.11485	5.39353	0.0305549	0.341448
ENSG00000137822	TUBGCP4	27229	0.205391	4.97117	5.39247	0.0305695	0.341448
ENSG00000175445	LPL	4023	-0.615641	2.95696	5.39137	0.0305846	0.341448
ENSG00000036828	CASR	846	-3.20492	-2.11897	5.9249	0.0306409	0.341448
ENSG00000144488	ESPNL	339768	0.744577	-0.00696625	5.52316	0.0306598	0.341448
ENSG00000170873	MTSS1	9788	0.345286	6.772	5.3871	0.0306676	0.341448
ENSG00000128581	IFT22	64792	-0.389883	2.76373	5.38482	0.030675	0.341448
ENSG00000101336	HCK	3055	-0.333329	7.22675	5.38588	0.0306844	0.341448
ENSG00000161999	JMJD8	339123	-0.38448	1.9029	5.38194	0.030715	0.341448
ENSG00000268947	NA	NA	0.832461	-0.923729	5.38097	0.0307284	0.341448
ENSG00000174123	TLR10	81793	-0.654806	6.81286	5.41438	0.0307365	0.341448
ENSG00000066294	CD84	8832	0.259301	9.04399	5.64164	0.0307426	0.341448
ENSG00000166860	ZBTB39	9880	-0.130844	5.46168	5.37947	0.0307492	0.341448
ENSG00000162825	NBPF20	100288142	-0.970772	-0.682044	5.37705	0.0307828	0.341448
ENSG00000187266	EPOR	2057	0.277338	3.85	5.37677	0.0307866	0.341448
ENSG00000105072	C19orf44	84167	-0.436151	1.1491	5.37615	0.0307953	0.341448
ENSG00000170296	GABARAP	11337	-0.766855	-0.875348	5.37245	0.0308467	0.341829
ENSG00000125875	TBC1D20	128637	0.161631	5.7535	5.3702	0.030878	0.341979
ENSG00000114455	HHLA2	11148	0.78669	-0.842867	5.45168	0.0309333	0.341979
ENSG00000135637	CCDC142	84865	-0.388479	2.38497	5.36392	0.0309656	0.341979
ENSG00000143469	SYT14	255928	-0.707481	3.77454	5.36994	0.030972	0.341979
ENSG00000138074	SLC5A6	8884	-0.286941	5.66452	5.36277	0.0309818	0.341979
ENSG00000213390	ARHGAP19	84986	0.180075	6.06373	5.36244	0.0309864	0.341979
ENSG00000114098	ARMC8	25852	0.185177	6.45569	5.36167	0.0309971	0.341979
ENSG00000164935	DCSTAMP	81501	0.945109	0.966763	5.6207	0.0310109	0.341979
ENSG00000163684	RPP14	11102	-0.14425	4.6757	5.36045	0.0310143	0.341979
ENSG00000152208	GRID2	2895	0.873436	5.20556	5.38842	0.0310619	0.342314
ENSG00000168310	IRF2	3660	0.221647	5.66011	5.35465	0.0310956	0.342497
ENSG00000173890	GPR160	26996	-0.562152	6.20408	5.38051	0.0311365	0.342555
ENSG00000171928	TVP23B	51030	0.218933	4.44561	5.35145	0.0311406	0.342555
ENSG00000130204	TOMM40	10452	-0.277217	5.83941	5.34732	0.0311988	0.342555
ENSG00000228314	CYP4F29P	54055	0.379774	1.9189	5.34706	0.0312024	0.342555
ENSG00000116863	ADPRS	54936	-0.373509	3.73272	5.34701	0.0312032	0.342555
ENSG00000181061	HIGD1A	25994	0.324903	5.44387	5.34697	0.0312037	0.342555
ENSG00000243491	NA	NA	1.1531	-2.42167	5.34413	0.0312437	0.342806
ENSG00000111647	UHRF1BP1L	23074	-0.231065	5.99201	5.33991	0.0313035	0.343109
ENSG00000198105	ZNF248	57209	0.526453	2.79917	5.33975	0.0313057	0.343109
ENSG00000117154	IGSF21	84966	3.008	2.01412	5.34213	0.0313506	0.343413
ENSG00000169020	ATP5ME	521	0.528954	2.14503	5.33529	0.0313688	0.343424
ENSG00000083097	DOP1A	23033	-0.323012	4.85413	5.33333	0.0313967	0.343541
ENSG00000155090	KLF10	7071	-0.235243	5.4349	5.3306	0.0314354	0.343776
ENSG00000182557	SPNS3	201305	-0.651904	2.80172	5.32696	0.0314872	0.344155
ENSG00000189043	NDUFA4	4697	0.183006	7.29291	5.32325	0.0315402	0.344314
ENSG00000081014	AP4E1	23431	-0.158912	5.99195	5.32167	0.0315627	0.344314
ENSG00000132613	MTSS2	92154	0.396917	4.14385	5.31885	0.031603	0.344314
ENSG00000149269	PAK1	5058	-0.351165	8.2345	5.32367	0.0316145	0.344314
ENSG00000110881	ASIC1	41	-0.53786	3.0771	5.31693	0.0316305	0.344314
ENSG00000077420	APBB1IP	54518	0.268226	8.19014	5.31594	0.0316447	0.344314
ENSG00000164574	GALNT10	55568	0.186466	6.6394	5.31485	0.0316603	0.344314
ENSG00000092841	MYL6	4637	0.256867	7.53343	5.3139	0.031674	0.344314
ENSG00000086200	IPO11	51194	-0.168253	5.7113	5.3128	0.0316897	0.344314
ENSG00000104626	ERI1	90459	-0.181862	5.31175	5.31278	0.03169	0.344314
ENSG00000156026	MCU	90550	0.292414	6.11149	5.31189	0.0317028	0.344314
ENSG00000111300	NAA25	80018	-0.152998	6.54539	5.31148	0.0317086	0.344314
ENSG00000249565	NA	NA	-0.403954	1.21867	5.30572	0.0317915	0.344566
ENSG00000117450	PRDX1	5052	-0.204923	8.20456	5.3057	0.0317917	0.344566
ENSG00000181827	RFX7	64864	-0.119182	6.57096	5.30473	0.0318057	0.344566
ENSG00000074964	ARHGEF10L	55160	-0.537698	3.58974	5.30334	0.0318258	0.344566
ENSG00000228889	UBAC2-AS1	100289373	0.573896	0.433572	5.30243	0.0318389	0.344566
ENSG00000012232	EXTL3	2137	-0.378035	6.01218	5.30819	0.0318473	0.344566
ENSG00000141959	PFKL	5211	-0.148611	6.64031	5.30043	0.0318677	0.344566
ENSG00000183918	SH2D1A	4068	1.46907	-2.44858	5.55354	0.0318901	0.344566
ENSG00000114200	BCHE	590	-0.732908	1.62517	5.55352	0.0318903	0.344566
ENSG00000100425	BRD1	23774	-0.144439	5.69872	5.29738	0.0319118	0.344566
ENSG00000087301	TXNDC16	57544	0.261497	5.21182	5.29671	0.0319215	0.344566
ENSG00000112139	MDGA1	266727	1.67671	-0.805606	5.54921	0.0319477	0.344663
ENSG00000087088	BAX	581	0.228344	6.46089	5.29183	0.0319922	0.344957
ENSG00000106952	TNFSF8	944	-0.970903	-0.884499	5.54312	0.0320291	0.345168
ENSG00000090975	PITPNM2	57605	0.361746	4.76875	5.28631	0.0320725	0.345449
ENSG00000236320	SLFN14	342618	0.517638	4.06235	5.37064	0.0321172	0.345744
ENSG00000166398	GARRE1	9710	-0.195957	5.14055	5.28002	0.032164	0.345962
ENSG00000151348	EXT2	2132	0.175287	5.96207	5.27947	0.0321721	0.345962
ENSG00000221986	MYBPHL	343263	0.775191	1.21787	5.27828	0.0321895	0.345963
ENSG00000203711	C6orf99	100130967	-1.37822	-2.06213	5.27521	0.0322344	0.346259
ENSG00000143158	MPC2	25874	0.179635	4.56105	5.27032	0.0323059	0.346841
ENSG00000162981	LRATD1	151354	0.822569	0.507187	5.26594	0.0323703	0.347314
ENSG00000250682	LINC00491	285708	1.29751	-0.261595	5.51485	0.0324096	0.347314
ENSG00000145777	TSLP	85480	0.70038	-0.514434	5.39394	0.0324241	0.347314
ENSG00000159917	ZNF235	9310	-0.290195	2.51247	5.26157	0.0324345	0.347314
ENSG00000259207	ITGB3	3690	0.393752	9.64977	5.27133	0.0324369	0.347314
ENSG00000248103	NA	NA	-0.503612	0.759064	5.25688	0.0325037	0.347682
ENSG00000088247	KHSRP	8570	-0.158861	8.13291	5.25673	0.032506	0.347682
ENSG00000256618	MTRNR2L1	100462977	0.680003	2.15752	5.25492	0.0325327	0.347781
ENSG00000254040	NA	NA	-2.8945	0.278022	5.50179	0.0325873	0.348142
ENSG00000273314	NA	NA	-0.487994	0.3757	5.24912	0.0326186	0.348142
ENSG00000134398	ERN2	10595	3.26053	-1.18074	5.76081	0.0326324	0.348142
ENSG00000173041	ZNF680	340252	0.240609	4.78512	5.24657	0.0326563	0.348142
ENSG00000075420	FNDC3B	64778	-0.183586	5.96552	5.24655	0.0326567	0.348142
ENSG00000279673	NA	NA	0.590115	1.69707	5.24558	0.032671	0.348142
ENSG00000280254	NA	NA	0.749444	1.24027	5.23878	0.0327722	0.348965
ENSG00000157483	MYO1E	4643	-0.453615	5.85136	5.25125	0.0327831	0.348965
ENSG00000257261	NA	NA	0.409101	1.26334	5.23423	0.0328401	0.349125
ENSG00000029534	ANK1	286	0.512408	5.80965	5.25952	0.0328507	0.349125
ENSG00000185222	TCEAL9	51186	0.301649	6.28769	5.2327	0.032863	0.349125
ENSG00000183495	EP400	57634	-0.204649	6.92515	5.22849	0.0329259	0.349125
ENSG00000079332	SAR1A	56681	0.161602	7.13291	5.2275	0.0329408	0.349125
ENSG00000273654	NA	NA	0.567617	1.56163	5.22606	0.0329624	0.349125
ENSG00000183783	KCTD8	386617	-2.17954	0.847771	5.748	0.0329897	0.349125
ENSG00000116704	SLC35D1	23169	0.32302	4.99895	5.22388	0.0329952	0.349125
ENSG00000187676	B3GLCT	145173	-0.24341	3.57831	5.22384	0.0329957	0.349125
ENSG00000111450	STX2	2054	-0.289979	4.66549	5.22311	0.0330066	0.349125
ENSG00000124788	ATXN1	6310	-0.308233	4.73596	5.22255	0.0330151	0.349125
ENSG00000127125	PPCS	79717	0.153201	5.51071	5.22073	0.0330424	0.349125
ENSG00000076356	PLXNA2	5362	0.539425	3.84097	5.2213	0.0330603	0.349125
ENSG00000203288	TDRKH-AS1	109729141	0.617034	-1.16011	5.21875	0.0330723	0.349125
ENSG00000218792	NA	NA	0.781677	-1.68927	5.46442	0.0331016	0.349125
ENSG00000188313	PLSCR1	5359	-0.506141	6.78325	5.2447	0.0331094	0.349125
ENSG00000254332	NA	NA	0.330941	1.73982	5.21615	0.0331115	0.349125
ENSG00000055483	USP36	57602	-0.188532	5.74847	5.21545	0.0331219	0.349125
ENSG00000102699	PARP4	143	-0.259056	7.4383	5.21491	0.0331302	0.349125
ENSG00000164733	CTSB	1508	-0.365096	8.51663	5.22212	0.0331613	0.349269
ENSG00000184677	ZBTB40	9923	-0.195885	5.6358	5.20843	0.033228	0.349328
ENSG00000237499	WAKMAR2	100130476	-0.425265	1.48149	5.20678	0.0332531	0.349328
ENSG00000123297	TSFM	10102	-0.274907	3.34595	5.20588	0.0332666	0.349328
ENSG00000051523	CYBA	1535	-0.292778	6.71613	5.20579	0.0332681	0.349328
ENSG00000103148	NPRL3	8131	0.200692	4.90543	5.20557	0.0332714	0.349328
ENSG00000167644	C19orf33	64073	0.917307	-1.29576	5.33469	0.0332718	0.349328
ENSG00000121039	RDH10	157506	-0.224402	3.17401	5.19681	0.0334045	0.349901
ENSG00000182218	HHIPL1	84439	0.621215	1.64872	5.19656	0.0334083	0.349901
ENSG00000154240	CEP112	201134	-0.567415	2.12767	5.19648	0.0334095	0.349901
ENSG00000157985	AGAP1	116987	0.449252	5.69862	5.2071	0.0334861	0.349901
ENSG00000138166	DUSP5	1847	0.398679	5.33846	5.19717	0.0335041	0.349901
ENSG00000263293	THCAT158	102724508	0.44034	3.88599	5.27041	0.0335099	0.349901
ENSG00000258900	NA	NA	-0.507724	-0.66852	5.18845	0.0335321	0.349901
ENSG00000273786	NA	NA	-1.40866	-1.93979	5.18829	0.0335345	0.349901
ENSG00000111961	SASH1	23328	0.454631	6.0952	5.20572	0.0335403	0.349901
ENSG00000116977	LGALS8	3964	0.13008	6.04814	5.18769	0.0335437	0.349901
ENSG00000132361	CLUH	23277	-0.26022	5.81786	5.18747	0.033547	0.349901
ENSG00000123472	ATPAF1	64756	0.154046	6.17164	5.1873	0.0335496	0.349901
ENSG00000124074	ENKD1	84080	-0.428165	1.0142	5.18562	0.0335754	0.349901
ENSG00000121274	TENT4B	64282	-0.17331	5.0861	5.185	0.0335849	0.349901
ENSG00000029153	ARNTL2	56938	-0.407087	3.77014	5.18473	0.0335891	0.349901
ENSG00000139220	PPFIA2	8499	-3.11866	-1.63166	5.42437	0.0336633	0.350177
ENSG00000133816	MICAL2	9645	0.577245	5.63318	5.20818	0.033669	0.350177
ENSG00000149658	YTHDF1	54915	-0.135227	6.25745	5.17762	0.0336982	0.350177
ENSG00000262454	NA	NA	2.34356	-1.28236	5.17744	0.0337009	0.350177
ENSG00000156858	PRR14	78994	-0.242851	4.52772	5.17716	0.0337053	0.350177
ENSG00000101098	RIMS4	140730	-2.94786	4.33314	5.27095	0.0337444	0.350177
ENSG00000090565	RAB11FIP3	9727	0.227019	5.18078	5.17419	0.033751	0.350177
ENSG00000234695	TFPI2-DT	105375401	0.999261	-1.8952	5.41733	0.0337633	0.350177
ENSG00000156642	NPTN	27020	0.203396	6.8061	5.17274	0.0337733	0.350177
ENSG00000146192	FGD2	221472	-0.624823	6.00611	5.19788	0.0338735	0.350879
ENSG00000164088	PPM1M	132160	-0.206853	4.46448	5.16467	0.0338981	0.350879
ENSG00000143643	TTC13	79573	-0.213694	4.62946	5.16407	0.0339073	0.350879
ENSG00000138134	STAMBPL1	57559	-0.49216	3.11325	5.16381	0.0339113	0.350879
ENSG00000133027	PEMT	10400	-0.362595	2.04046	5.1598	0.0339735	0.351341
ENSG00000182308	DCAF4L1	285429	-0.790079	-1.56776	5.15679	0.0340202	0.351642
ENSG00000188372	ZP3	7784	0.592086	0.717967	5.15431	0.0340588	0.351859
ENSG00000110514	MADD	8567	0.180142	7.56798	5.1527	0.0340839	0.351936
ENSG00000196712	NF1	4763	-0.161533	7.14559	5.14977	0.0341296	0.352226
ENSG00000253982	LOC101927752	101927752	0.349718	2.79327	5.14804	0.0341566	0.352272
ENSG00000170854	RIOX2	84864	-0.358474	4.08956	5.14723	0.0341693	0.352272
ENSG00000141378	PTRH2	51651	-0.209837	4.45457	5.14549	0.0341964	0.352369
ENSG00000148331	ASB6	140459	-0.188448	3.50976	5.14061	0.0342728	0.352975
ENSG00000273837	NA	NA	-0.791729	2.19296	5.37448	0.0343786	0.353882
ENSG00000274565	NA	NA	-0.812382	-1.41557	5.1296	0.0344459	0.353892
ENSG00000068383	INPP5A	3632	0.442384	5.3142	5.14016	0.0344725	0.353892
ENSG00000256897	NA	NA	0.770152	-1.08538	5.12754	0.0344784	0.353892
ENSG00000103160	HSDL1	83693	0.184579	5.68226	5.12716	0.0344844	0.353892
ENSG00000103404	USP31	57478	-0.240114	4.09012	5.12711	0.0344852	0.353892
ENSG00000133477	FAM83F	113828	0.431644	2.99959	5.25272	0.0344866	0.353892
ENSG00000225548	LINC01980	105377007	3.56624	-1.19894	5.61708	0.0345036	0.353892
ENSG00000142794	NBPF3	84224	0.423432	3.67605	5.12225	0.0345621	0.35431
ENSG00000235531	MSC-AS1	100132891	0.592098	0.493504	5.11387	0.0346949	0.355489
ENSG00000174013	FBXO45	200933	-0.150506	5.62331	5.10843	0.0347814	0.356193
ENSG00000153037	SRP19	6728	-0.269534	3.31901	5.10617	0.0348175	0.35638
ENSG00000122641	INHBA	3624	-1.03945	0.919293	5.10681	0.0349148	0.356957
ENSG00000159461	AMFR	267	-0.186319	5.55371	5.09981	0.0349191	0.356957
ENSG00000187741	FANCA	2175	-0.239452	4.22165	5.09855	0.0349394	0.356957
ENSG00000255135	NA	NA	0.511903	2.18606	5.09564	0.0349861	0.356957
ENSG00000077713	SLC25A43	203427	-0.251895	4.17082	5.09463	0.0350023	0.356957
ENSG00000186814	ZSCAN30	100101467	0.245025	4.99306	5.09362	0.0350185	0.356957
ENSG00000058335	RASGRF1	5923	-0.734142	0.604049	5.09264	0.0350342	0.356957
ENSG00000156689	GLYATL2	219970	3.4489	-2.03777	5.57747	0.0350415	0.356957
ENSG00000172113	NME6	10201	-0.167018	4.28721	5.0915	0.0350525	0.356957
ENSG00000065526	SPEN	23013	-0.159253	7.63978	5.0915	0.0350525	0.356957
ENSG00000186001	LRCH3	84859	-0.143424	5.62256	5.08862	0.0350989	0.357163
ENSG00000204304	PBX2	5089	0.217337	7.61591	5.08453	0.0351649	0.357163
ENSG00000123870	NA	NA	0.331183	1.89606	5.08437	0.0351674	0.357163
ENSG00000177663	IL17RA	23765	-0.552108	7.5102	5.11372	0.0351759	0.357163
ENSG00000102390	PBDC1	51260	-0.166722	5.00751	5.08358	0.0351802	0.357163
ENSG00000198730	CTR9	9646	0.237142	7.98466	5.08334	0.0351841	0.357163
ENSG00000179639	FCER1A	2205	-1.20097	7.4169	5.37521	0.0352235	0.357163
ENSG00000124596	OARD1	221443	0.12389	5.54094	5.07901	0.0352541	0.357163
ENSG00000253395	NA	NA	0.687322	-0.660005	5.31453	0.0352615	0.357163
ENSG00000140682	TGFB1I1	7041	0.462588	3.26611	5.07787	0.0352724	0.357163
ENSG00000107798	LIPA	3988	0.538623	8.52176	5.1052	0.0352839	0.357163
ENSG00000119537	KDSR	2531	-0.185544	5.88275	5.076	0.0353028	0.357163
ENSG00000130032	PRRG3	79057	0.555187	1.57774	5.07586	0.0353051	0.357163
ENSG00000134256	CD101	9398	-0.580427	5.05675	5.0997	0.0353514	0.357214
ENSG00000198890	PRMT6	55170	-0.216413	5.04216	5.07236	0.0353618	0.357214
ENSG00000197959	DNM3	26052	0.508783	6.25299	5.09755	0.0353638	0.357214
ENSG00000169241	SLC50A1	55974	0.177868	5.9717	5.06995	0.035401	0.357408
ENSG00000136040	PLXNC1	10154	-0.353593	8.46264	5.07561	0.0354295	0.357443
ENSG00000134291	TMEM106C	79022	0.322089	5.36214	5.06721	0.0354455	0.357443
ENSG00000184922	FMNL1	752	-0.288574	6.0724	5.06632	0.03546	0.357443
ENSG00000008130	NADK	65220	-0.216725	5.90219	5.06521	0.0354783	0.357443
ENSG00000004700	RECQL	5965	0.173169	6.22593	5.06359	0.0355046	0.357443
ENSG00000168395	ING5	84289	0.221205	5.43053	5.06315	0.0355117	0.357443
ENSG00000164039	BDH2	56898	-0.308069	3.05264	5.06096	0.0355475	0.357481
ENSG00000270055	NA	NA	0.440589	3.29945	5.06073	0.0355513	0.357481
ENSG00000164168	TMEM184C	55751	-0.110209	6.18818	5.0589	0.0355812	0.357602
ENSG00000197150	ABCB8	11194	-0.198484	3.59882	5.05657	0.0356194	0.357805
ENSG00000119688	ABCD4	5826	-0.182453	4.72832	5.05094	0.0357117	0.358409
ENSG00000149474	KAT14	57325	-0.199416	4.75809	5.05072	0.0357153	0.358409
ENSG00000166548	TK2	7084	0.291804	4.26091	5.04676	0.0357803	0.358705
ENSG00000170624	SGCD	6444	3.48985	-2.44961	5.16895	0.0357807	0.358705
ENSG00000243650	RN7SL834P	106481148	-1.00865	-1.34656	5.2725	0.0358962	0.359682
ENSG00000100614	PPM1A	5494	0.200557	6.74642	5.03648	0.0359501	0.359942
ENSG00000177692	DNAJC28	54943	-0.288605	1.96919	5.03599	0.0359582	0.359942
ENSG00000259583	LOC101927751	101927751	-0.796941	0.807971	5.03398	0.0359914	0.360094
ENSG00000198155	ZNF876P	642280	0.352013	3.4323	5.03009	0.036056	0.360502
ENSG00000065923	SLC9A7	84679	-0.264769	5.30292	5.02838	0.0360843	0.360502
[truncated: 17,981 more rows]

## Sheet: edgeR_glmfit_microglia
genes	Symbol	entrezID	logFC	logCPM	F	PValue	FDR
ENSG00000056998	GYG2	8908	2.21469	4.8021	79.8397	1.58357e-08	0.000316398
ENSG00000167992	VWCE	220001	2.08589	2.26008	65.3056	8.07681e-08	0.000806873
ENSG00000129317	PUS7L	83448	-0.924794	5.41552	61.684	1.26633e-07	0.000843373
ENSG00000100154	TTC28	23331	1.18619	4.03345	57.1211	2.29867e-07	0.00114819
ENSG00000232445	NA	NA	-2.23566	4.00951	41.5918	2.37875e-06	0.00950549
ENSG00000248131	NA	NA	-3.72083	3.34768	45.6182	5.31279e-06	0.0176916
ENSG00000125266	EFNB2	1948	-1.54166	6.34469	33.2204	1.12136e-05	0.032007
ENSG00000174307	PHLDA3	23612	1.6418	2.03708	32.3029	1.30929e-05	0.0326994
ENSG00000125885	MCM8	84515	-0.47398	5.84598	29.744	2.21292e-05	0.0428035
ENSG00000198001	IRAK4	51135	-0.610011	4.86465	29.5859	2.28793e-05	0.0428035
ENSG00000197275	RAD54B	25788	-0.910752	2.55466	29.0282	2.5757e-05	0.0428035
ENSG00000145335	SNCA	6622	-2.78847	6.09443	29.5256	2.67172e-05	0.0428035
ENSG00000205208	C4orf46	201725	-0.491906	5.39058	28.4955	2.8881e-05	0.0428035
ENSG00000131080	EDA2R	60401	1.48985	3.46409	28.3211	2.99925e-05	0.0428035
ENSG00000123219	CENPK	64105	-0.598167	5.12952	27.6641	3.46216e-05	0.0458193
ENSG00000138722	MMRN1	22915	-1.53708	9.52695	27.9585	3.66921e-05	0.0458193
ENSG00000072071	ADGRL1	22859	0.508704	5.66342	26.8432	4.15436e-05	0.0469495
ENSG00000067057	PFKP	5214	-1.02849	5.85294	26.8701	4.22969e-05	0.0469495
ENSG00000187566	NHLRC1	378884	2.21779	-0.500711	25.1437	6.1242e-05	0.0587058
ENSG00000224597	SVIL-AS1	102724316	-3.73091	-0.582147	25.0479	6.27723e-05	0.0587058
ENSG00000111247	RAD51AP1	10635	-0.460494	5.66674	24.8769	6.51788e-05	0.0587058
ENSG00000277159	NA	NA	-2.21674	-0.667303	24.6863	6.81622e-05	0.0587058
ENSG00000136982	DSCC1	79075	-0.609047	5.34316	24.6054	6.94731e-05	0.0587058
ENSG00000119969	HELLS	3070	-0.62667	6.47234	24.5422	7.05175e-05	0.0587058
ENSG00000117411	B4GALT2	8704	-0.702739	4.14062	24.0973	7.837e-05	0.0626333
ENSG00000198554	WDHD1	11169	-0.498066	6.77519	23.6344	8.75757e-05	0.0672986
ENSG00000198648	STK39	27347	-0.508519	5.3724	23.2435	9.62785e-05	0.0712461
ENSG00000181026	AEN	64782	0.427944	5.84851	22.8957	0.000104828	0.0722498
ENSG00000133985	TTC9	23508	0.777361	4.73593	22.7794	0.000107869	0.0722498
ENSG00000044459	CNTLN	54875	-0.399159	5.07321	22.7489	0.000108683	0.0722498
ENSG00000155254	MARVELD1	83742	-0.654249	5.16656	22.6235	0.000112099	0.0722498
ENSG00000138346	DNA2	1763	-0.59311	5.67743	21.8705	0.000135278	0.0827009
ENSG00000121570	DPPA4	55211	-3.73264	7.86228	21.8321	0.000136593	0.0827009
ENSG00000278611	ZNF426-DT	101928238	2.26737	-0.596422	21.5854	0.000145389	0.0827572
ENSG00000106853	PTGR1	22949	-0.506415	4.56025	21.5741	0.000145806	0.0827572
ENSG00000151725	CENPU	79682	-0.670266	6.03856	21.3941	0.000152639	0.0827572
ENSG00000105048	TNNT1	7138	-1.95728	4.54582	21.289	0.000156789	0.0827572
ENSG00000143476	DTL	51514	-0.761341	6.3918	21.2023	0.000160306	0.0827572
ENSG00000257743	MGAM2	93432	-2.19149	-1.08192	21.1245	0.000163538	0.0827572
ENSG00000256229	ZNF486	90649	0.486591	4.44016	21.0739	0.00016568	0.0827572
ENSG00000184445	KNTC1	9735	-0.415627	6.86052	20.7846	0.00017852	0.0869957
ENSG00000139734	DIAPH3	81624	-0.554335	5.1612	20.5308	0.000190694	0.0907156
ENSG00000161551	ZNF577	84765	0.902301	3.28792	19.9452	0.000222411	0.103344
ENSG00000111445	RFC5	5985	-0.493465	4.85373	19.8414	0.00022862	0.103814
ENSG00000149554	CHEK1	1111	-0.788361	6.33159	19.3975	0.000258657	0.110518
ENSG00000153044	CENPH	64946	-0.610313	5.7822	19.2942	0.000264655	0.110518
ENSG00000200087	SNORA73B	26768	-1.87413	-0.58733	19.2883	0.000265074	0.110518
ENSG00000148677	ANKRD1	27063	-6.28519	1.66638	19.603	0.000265509	0.110518
ENSG00000166803	PCLAF	9768	-0.898858	3.75778	19.194	0.000271906	0.110871
ENSG00000162104	ADCY9	115	0.809622	3.11038	18.999	0.000286656	0.114548
ENSG00000164466	SFXN1	94081	-0.457731	6.33248	18.892	0.000295127	0.11562
ENSG00000256713	PGA5	5222	1.56845	1.38162	18.7532	0.000306523	0.117776
ENSG00000164045	CDC25A	993	-0.691714	6.05328	18.4543	0.000332738	0.125436
ENSG00000131914	LIN28A	79727	-2.97324	9.58859	18.3449	0.000350566	0.129069
ENSG00000092470	WDR76	79968	-0.778374	5.27298	18.1541	0.000361581	0.129069
ENSG00000172667	ZMAT3	64393	0.771251	6.92051	18.1851	0.000361756	0.129069
ENSG00000118513	MYB	4602	-1.8155	5.07612	18.1421	0.000383354	0.134376
ENSG00000093009	CDC45	8318	-0.872495	4.49675	17.8543	0.00039316	0.135437
ENSG00000244509	APOBEC3C	27350	0.526127	6.94896	17.7646	0.000403188	0.136537
ENSG00000116337	AMPD2	271	0.432121	4.86837	17.5546	0.000427785	0.141492
ENSG00000167670	CHAF1A	10036	-0.496292	6.12451	17.4855	0.000436239	0.141492
ENSG00000182742	HOXB4	3214	1.62439	3.05005	19.6776	0.000440305	0.141492
ENSG00000071539	TRIP13	9319	-0.728019	4.99284	17.3477	0.000453652	0.141492
ENSG00000116717	GADD45A	1647	0.648168	6.39088	17.2957	0.000460416	0.141492
ENSG00000197937	ZNF347	84671	0.697643	3.68447	17.2866	0.000461616	0.141492
ENSG00000158234	FAIM	55179	-0.851304	1.69499	17.1344	0.000482123	0.141492
ENSG00000261762	NA	NA	-1.70794	-0.167407	17.1188	0.000484283	0.141492
ENSG00000164109	MAD2L1	4085	-0.423922	6.40665	17.0824	0.000489362	0.141492
ENSG00000159147	DONSON	29980	-0.372188	4.6578	17.0432	0.000494894	0.141492
ENSG00000198925	ATG9A	79065	0.369989	5.6245	17.0121	0.000499336	0.141492
ENSG00000174442	ZWILCH	55055	-0.508533	5.65039	16.9522	0.000508007	0.141492
ENSG00000101773	RBBP8	5932	-0.508097	5.86938	16.9027	0.000515308	0.141492
ENSG00000175161	CADM2	253559	-2.52228	3.23756	16.8916	0.000516961	0.141492
ENSG00000166788	SAAL1	113174	-0.404011	4.79514	16.6761	0.00055021	0.147294
ENSG00000140525	FANCI	55215	-0.462703	6.66021	16.6592	0.000552907	0.147294
ENSG00000186205	MTARC1	64757	-1.2613	4.09622	16.5414	0.000572183	0.148534
ENSG00000266983	LOC100128568	100128568	-2.19095	-1.54098	16.5399	0.00057243	0.148534
ENSG00000198908	BHLHB9	80823	0.574792	3.92743	16.3495	0.000605177	0.155018
ENSG00000012048	BRCA1	672	-0.546623	6.28223	16.2269	0.000627342	0.156062
ENSG00000227124	ZNF717	100131827	-3.30173	0.109408	16.3074	0.000630753	0.156062
ENSG00000140022	STON2	85439	0.7964	7.42386	16.2249	0.000632685	0.156062
ENSG00000136492	BRIP1	83990	-0.481803	5.46582	15.7919	0.000713546	0.17022
ENSG00000133119	RFC3	5983	-0.484328	5.81054	15.7897	0.000714015	0.17022
ENSG00000072310	SREBF1	6720	0.29373	6.13434	15.7046	0.000732389	0.17022
ENSG00000166681	BEX3	27018	0.672643	6.74807	15.6835	0.000737006	0.17022
ENSG00000176890	TYMS	7298	-0.610211	5.39343	15.6382	0.000747079	0.17022
ENSG00000140481	CCDC33	80125	1.40145	0.205444	15.6287	0.000749189	0.17022
ENSG00000105366	SIGLEC8	27181	-2.31041	-0.220074	17.4288	0.000752917	0.17022
ENSG00000254101	LINC02055	107986980	-5.10792	-2.21452	16.495	0.000763258	0.17022
ENSG00000169189	NSMCE1	197370	-0.619962	3.70091	15.5514	0.000766756	0.17022
ENSG00000146263	MMS22L	253714	-0.364112	5.73016	15.4845	0.000782322	0.170978
ENSG00000109881	CCDC34	91057	-0.447423	4.24238	15.4635	0.000787284	0.170978
ENSG00000176244	ACBD7	414149	-2.15861	2.92863	15.4231	0.000796939	0.171213
ENSG00000188707	ZBED6CL	113763	-6.66593	-2.23558	16.1628	0.00083556	0.174939
ENSG00000117318	ID3	3399	0.681409	4.37315	15.2293	0.000845002	0.174939
ENSG00000120802	TMPO	7112	-0.280454	8.17987	15.2069	0.000850764	0.174939
ENSG00000172340	SUCLG2	8801	-0.321149	6.55118	15.1614	0.000862585	0.174939
ENSG00000109906	ZBTB16	7704	-2.11617	4.76704	15.3092	0.000870597	0.174939
ENSG00000228716	DHFR	1719	-0.506848	6.04972	15.1197	0.000873604	0.174939
ENSG00000050820	BCAR1	9564	4.87114	4.44182	15.5741	0.000897289	0.174939
ENSG00000087299	L2HGDH	79944	-0.35421	4.82845	14.996	0.000907161	0.174939
ENSG00000101412	E2F1	1869	-0.755494	4.5134	14.9884	0.000909278	0.174939
ENSG00000127329	PTPRB	5787	1.15423	1.0804	14.9491	0.000920268	0.174939
ENSG00000131153	GINS2	51659	-0.764218	4.81202	14.9216	0.000928034	0.174939
ENSG00000185920	PTCH1	5727	0.835403	4.16835	14.8655	0.000944118	0.174939
ENSG00000259207	ITGB3	3690	-1.33616	9.64977	14.8848	0.00095684	0.174939
ENSG00000128050	PAICS	10606	-0.526827	8.68643	14.8128	0.000959512	0.174939
ENSG00000183397	C19orf71	100128569	0.957607	0.256587	14.7633	0.00097422	0.174939
ENSG00000156011	PSD3	23362	0.632355	5.57716	14.7566	0.000976226	0.174939
ENSG00000087053	MTMR2	8898	-0.321814	6.35973	14.7548	0.000976768	0.174939
ENSG00000064687	ABCA7	10347	0.625199	5.6324	14.7492	0.000978459	0.174939
ENSG00000142856	ITGB3BP	23421	-0.348716	4.72853	14.7166	0.00098832	0.174939
ENSG00000094804	CDC6	990	-0.706478	6.31866	14.7357	0.000989394	0.174939
ENSG00000272977	NA	NA	0.915972	1.50826	14.6487	0.00100923	0.176882
ENSG00000003147	ICA1	3382	0.423242	4.62814	14.5976	0.0010253	0.178134
ENSG00000133773	CCDC59	29080	-0.266226	5.3046	14.5413	0.00104331	0.179702
ENSG00000144354	CDCA7	83879	-0.835268	6.33957	14.5442	0.00106885	0.180194
ENSG00000051180	RAD51	5888	-0.608308	4.28572	14.428	0.00108066	0.180194
ENSG00000138758	SEPTIN11	55752	-0.351377	8.03387	14.4038	0.00108881	0.180194
ENSG00000187105	HEATR4	399671	1.15667	0.179453	14.4013	0.00108968	0.180194
ENSG00000204231	RXRB	6257	0.304368	4.82976	14.3671	0.00110135	0.180194
ENSG00000160796	NBEAL2	23218	0.506846	7.53896	14.3476	0.00110805	0.180194
ENSG00000085840	ORC1	4998	-0.692351	5.61053	14.3494	0.0011093	0.180194
ENSG00000132204	NA	NA	-3.42648	-0.309082	14.423	0.00111983	0.180437
ENSG00000186868	MAPT	4137	-1.80261	-0.257234	14.2461	0.00114373	0.181916
ENSG00000065328	MCM10	55388	-0.729569	5.63143	14.1868	0.00117379	0.181916
ENSG00000174928	C3orf33	285315	-0.89846	2.08441	14.1621	0.00117423	0.181916
ENSG00000073111	MCM2	4171	-0.75037	6.83054	14.2145	0.00117622	0.181916
ENSG00000183742	MACC1	346389	0.963554	5.27929	14.2292	0.00118889	0.181916
ENSG00000165861	ZFYVE1	53349	0.399137	4.93715	14.115	0.00119168	0.181916
ENSG00000160145	KALRN	8997	-2.83151	7.13144	14.089	0.00120147	0.181916
ENSG00000101115	SALL4	57167	1.3707	6.65909	14.1968	0.00122596	0.181916
ENSG00000102349	KLF8	11279	0.646897	3.9422	14.023	0.00122668	0.181916
ENSG00000127585	FBXL16	146330	-1.3261	0.745028	14.023	0.0012267	0.181916
ENSG00000171848	RRM2	6241	-0.739455	6.02589	14.0606	0.00122916	0.181916
ENSG00000076003	MCM6	4175	-0.649531	7.64701	13.9816	0.00124902	0.183496
ENSG00000184564	SLITRK6	84189	-5.05901	0.322143	13.953	0.00127299	0.185651
ENSG00000101974	ATP11C	286410	-0.356564	6.35838	13.7595	0.00133332	0.190215
ENSG00000101439	CST3	1471	0.37258	9.30236	13.7526	0.00133623	0.190215
ENSG00000124795	DEK	7913	-0.321803	8.72716	13.7455	0.00133929	0.190215
ENSG00000154760	SLFN13	146857	-0.652973	5.62516	13.7383	0.00134236	0.190215
ENSG00000051341	POLQ	10721	-0.401842	5.44534	13.6321	0.00138851	0.193001
ENSG00000198113	TOR4A	54863	0.285368	5.56965	13.6026	0.00140164	0.193001
ENSG00000017483	SLC38A5	92745	-1.10064	4.05833	13.6133	0.00140753	0.193001
ENSG00000277103	NA	NA	-5.42936	0.380524	14.2969	0.00141563	0.193001
ENSG00000173482	PTPRM	5797	1.326	2.60709	13.5665	0.0014179	0.193001
ENSG00000186603	HPDL	84842	-0.981639	2.18596	13.562	0.00141997	0.193001
ENSG00000101417	PXMP4	11264	0.531804	3.44243	13.472	0.00146149	0.196895
ENSG00000164649	CDCA7L	55536	-0.675354	6.01617	13.4669	0.00146833	0.196895
ENSG00000117139	KDM5B	10765	0.323565	7.85618	13.3915	0.00149977	0.198143
ENSG00000011021	CLCN6	1185	0.494185	5.83884	13.3901	0.00150044	0.198143
ENSG00000104177	MYEF2	50804	0.624412	5.82855	13.3757	0.00150739	0.198143
ENSG00000105492	SIGLEC6	946	-1.86811	-0.100997	13.7909	0.00151882	0.19834
ENSG00000076248	UNG	7374	-0.714545	6.49326	13.3531	0.00153854	0.199144
ENSG00000277182	NA	NA	1.06238	-1.22591	13.292	0.00154863	0.199144
ENSG00000187741	FANCA	2175	-0.462267	4.22165	13.2611	0.00156415	0.199144
ENSG00000107816	LZTS2	84445	0.436884	5.07424	13.2597	0.00156484	0.199144
ENSG00000120885	CLU	1191	0.635576	6.25723	13.1863	0.00160248	0.20189
ENSG00000156876	SASS6	163786	-0.355465	4.60206	13.1439	0.00162464	0.20189
ENSG00000147536	GINS4	84296	-0.487284	4.55438	13.1399	0.00162675	0.20189
ENSG00000167637	ZNF283	284349	0.482697	3.54892	13.136	0.00162879	0.20189
ENSG00000076201	PTPN23	25930	0.307312	5.27928	13.1206	0.00163695	0.20189
ENSG00000165244	ZNF367	195828	-0.802673	4.57806	13.0705	0.00167109	0.204837
ENSG00000176208	ATAD5	79915	-0.532287	5.75071	13.0232	0.00168961	0.204962
ENSG00000171241	SHCBP1	79801	-0.460644	5.45587	13.0057	0.00169925	0.204962
ENSG00000100479	POLE2	5427	-0.456352	4.057	12.9851	0.00171073	0.204962
ENSG00000164182	NDUFAF2	91942	-0.506303	3.66407	12.9247	0.00174479	0.204962
ENSG00000134574	DDB2	1643	0.500701	5.32989	12.9106	0.00175286	0.204962
ENSG00000080839	RBL1	5933	-0.534613	5.29799	12.8819	0.00176938	0.204962
ENSG00000075643	MOCOS	55034	-1.1223	3.48069	12.8624	0.00179331	0.204962
ENSG00000173894	CBX2	84733	-0.975648	5.17185	12.8217	0.00180463	0.204962
ENSG00000155380	SLC16A1	6566	-0.332159	8.81789	12.8098	0.00181168	0.204962
ENSG00000246130	LOC286059	286059	3.33921	-1.05188	12.8085	0.00181241	0.204962
ENSG00000104738	MCM4	4173	-0.612441	8.06136	12.8159	0.00181354	0.204962
ENSG00000247775	SNCA-AS1	644248	-3.41881	-1.19805	12.8052	0.0018144	0.204962
ENSG00000105173	CCNE1	898	-0.635983	4.23771	12.7892	0.00182393	0.204962
ENSG00000181418	DDN	23109	-2.37505	0.901302	12.7601	0.00184144	0.204962
ENSG00000130649	CYP2E1	1571	-2.56327	-1.55809	12.7556	0.00184418	0.204962
ENSG00000278259	MYO19	80179	-0.426708	5.52381	12.7481	0.00184872	0.204962
ENSG00000197013	ZNF429	353088	0.664394	3.44693	12.7295	0.00186005	0.204962
ENSG00000007264	MATK	4145	-2.6008	3.47673	12.7283	0.00186081	0.204962
ENSG00000135974	C2orf49	79074	0.268068	5.00135	12.7182	0.00186702	0.204962
ENSG00000140995	DEF8	54849	0.441516	4.78039	12.6633	0.00190105	0.20654
ENSG00000215915	ATAD3C	219293	2.14227	-0.430847	12.6523	0.00190801	0.20654
ENSG00000185033	SEMA4B	10509	0.434731	4.88217	12.6445	0.00191292	0.20654
ENSG00000267394	NA	NA	-1.06913	-1.09575	12.6289	0.00192275	0.20654
ENSG00000180626	ZNF594	84622	0.698181	3.04178	12.552	0.00197223	0.210723
ENSG00000139990	DCAF5	8816	0.233148	6.6051	12.4969	0.00200858	0.211826
ENSG00000250722	SELENOP	6414	1.08491	2.12092	12.496	0.00200918	0.211826
ENSG00000120278	PLEKHG1	57480	1.47045	2.43478	12.4505	0.00203998	0.211826
ENSG00000065150	IPO5	3843	-0.329649	8.97244	12.4485	0.00204114	0.211826
ENSG00000119326	CTNNAL1	8727	-0.510086	6.30524	12.4372	0.00204875	0.211826
ENSG00000166451	CENPN	55839	-0.468339	4.49635	12.4319	0.00205239	0.211826
ENSG00000133030	MPRIP	23164	0.511455	6.2442	12.4255	0.00205677	0.211826
ENSG00000100344	PNPLA3	80339	0.674008	5.16499	12.3065	0.00214084	0.219353
ENSG00000055163	CYFIP2	26999	0.743433	6.25798	12.2646	0.00220911	0.224805
ENSG00000269997	NA	NA	2.57229	-2.11049	12.2013	0.00221655	0.224805
ENSG00000174282	ZBTB4	57659	0.290324	6.44162	12.1354	0.00226605	0.228665
ENSG00000092853	CLSPN	63967	-0.62077	5.62192	12.0953	0.00229773	0.230696
ENSG00000198453	ZNF568	374900	-1.08072	1.68575	12.0736	0.00231366	0.23071
ENSG00000112029	FBXO5	26271	-0.478977	5.40946	12.0529	0.00232984	0.23071
ENSG00000116584	ARHGEF2	9181	0.288686	7.35179	12.0459	0.00233537	0.23071
ENSG00000101868	POLA1	5422	-0.423507	6.18058	12.0348	0.00234405	0.23071
ENSG00000097046	CDC7	8317	-0.342075	5.71223	12.0142	0.00236042	0.231182
ENSG00000184220	CMSS1	84319	-0.634953	4.68868	11.9135	0.00244212	0.238017
ENSG00000116750	UCHL5	51377	-0.233775	6.40933	11.8283	0.00251364	0.243342
ENSG00000186871	ERCC6L	54821	-0.476225	4.96952	11.8037	0.00253471	0.243342
ENSG00000154175	ABI3BP	25890	5.14706	0.205021	11.9086	0.00255204	0.243342
ENSG00000179403	VWA1	64856	0.687523	3.15658	11.7754	0.00255925	0.243342
ENSG00000170835	CEL	1056	1.44144	0.698422	11.7566	0.00257569	0.243342
ENSG00000172197	MBOAT1	154141	-0.72593	3.42902	15.7785	0.00260501	0.243342
ENSG00000175305	CCNE2	9134	-0.705499	3.11918	11.7229	0.00260536	0.243342
ENSG00000158793	NIT1	4817	0.428907	4.43529	11.6906	0.00263427	0.243342
ENSG00000094880	CDC23	8697	-0.213788	6.22836	11.6822	0.0026418	0.243342
ENSG00000101057	MYBL2	4605	-0.642435	6.33365	11.7008	0.00264443	0.243342
ENSG00000171865	RNASEH1	246243	-0.294712	4.63525	11.6777	0.00264588	0.243342
ENSG00000174371	EXO1	9156	-0.636234	5.13924	11.6757	0.00264767	0.243342
ENSG00000146112	PPP1R18	170954	0.279488	7.18347	11.6597	0.00266218	0.243342
ENSG00000146281	PM20D2	135293	-0.573428	5.42719	11.6541	0.00266726	0.243342
ENSG00000049167	ERCC8	1161	-0.278608	4.23868	11.5824	0.00273347	0.246295
ENSG00000130158	DOCK6	57572	5.36426	3.71631	11.9356	0.00273397	0.246295
ENSG00000167315	ACAA2	10449	-0.446459	5.52442	11.5692	0.00274589	0.246295
ENSG00000092850	TEKT2	27285	-5.12953	-1.69094	12.1013	0.00275613	0.246295
ENSG00000270195	NA	NA	-1.28295	-0.435165	11.5364	0.00277694	0.246295
ENSG00000177084	POLE	5426	-0.43219	6.52333	11.5167	0.00279576	0.246295
ENSG00000196839	ADA	100	0.682978	4.00173	11.51	0.00280225	0.246295
ENSG00000120093	HOXB3	3213	2.33509	2.33646	12.5454	0.00280753	0.246295
ENSG00000198056	PRIM1	5557	-0.456547	5.27547	11.5013	0.00281058	0.246295
ENSG00000161692	DBF4B	80174	0.374121	4.05455	11.466	0.00284493	0.248076
ENSG00000087502	ERGIC2	51290	-0.216673	5.78522	11.455	0.00285573	0.248076
ENSG00000154920	EME1	146956	-0.489807	2.855	11.4416	0.00286885	0.248137
ENSG00000186814	ZSCAN30	100101467	0.443425	4.99306	11.4185	0.00289178	0.249042
ENSG00000183513	COA5	493753	0.404251	4.94618	11.3708	0.0029398	0.250065
ENSG00000112118	MCM3	4172	-0.513169	7.94759	11.3702	0.00294039	0.250065
ENSG00000271105	NA	NA	2.34126	-1.39755	11.3602	0.0029506	0.250065
ENSG00000198570	RD3	343035	-2.4101	-1.15998	11.3456	0.00296544	0.250065
ENSG00000139618	BRCA2	675	-0.386507	6.22478	11.3066	0.00300568	0.250065
ENSG00000163346	PBXIP1	57326	0.423404	5.54211	11.2997	0.00301293	0.250065
ENSG00000188985	NA	NA	-0.633572	2.94442	11.2943	0.00301855	0.250065
ENSG00000105011	ASF1B	55723	-0.502385	4.71222	11.2917	0.00302121	0.250065
ENSG00000162607	USP1	7398	-0.379019	7.20255	11.2861	0.0030271	0.250065
ENSG00000155657	TTN	7273	0.589881	3.88838	11.2845	0.00302881	0.250065
ENSG00000127337	YEATS4	8089	-0.372993	5.38172	11.2524	0.0030627	0.251822
ENSG00000213740	NA	NA	-0.750884	0.827927	11.2364	0.00307966	0.252179
ENSG00000141699	RETREG3	162427	0.28489	5.48036	11.1861	0.00313393	0.255575
ENSG00000163918	RFC4	5984	-0.381964	5.62208	11.1555	0.00316746	0.256164
ENSG00000102172	SMS	6611	-0.237895	6.78327	11.1525	0.00317074	0.256164
ENSG00000127831	VIL1	7429	-4.1766	2.43788	11.6529	0.00317962	0.256164
ENSG00000167513	CDT1	81620	-0.620941	5.25831	11.0987	0.0032308	0.258747
ENSG00000007968	E2F2	1870	-0.705343	3.85047	11.0832	0.00324829	0.258747
ENSG00000176533	GNG7	2788	0.692167	3.60606	11.0812	0.00325053	0.258747
ENSG00000271856	LINC01215	101929623	-1.07633	2.63987	12.0092	0.00329394	0.259559
ENSG00000184677	ZBTB40	9923	0.338879	5.6358	11.0385	0.00329939	0.259559
ENSG00000070950	RAD18	56852	-0.37094	4.89719	11.0273	0.00331231	0.259559
ENSG00000124787	RPP40	10799	-0.479463	3.0236	11.0269	0.0033127	0.259559
ENSG00000257167	TMPO-AS1	100128191	-0.574391	2.34842	10.978	0.00336996	0.263015
ENSG00000225190	PLEKHM1	9842	0.367093	4.94581	10.9612	0.00338979	0.263533
ENSG00000031691	CENPQ	55166	-0.383726	4.54354	10.9432	0.00341125	0.264174
ENSG00000105875	WDR91	29062	0.31808	4.37846	10.896	0.0034683	0.267554
ENSG00000106605	BLVRA	644	-0.676582	3.57984	10.8826	0.00348456	0.267775
ENSG00000185869	ZNF829	374899	-1.2731	1.85029	10.8543	0.00351943	0.268834
ENSG00000230487	PSMG3-AS1	114796	0.532165	3.24885	10.8496	0.00352525	0.268834
ENSG00000127564	PKMYT1	9088	-0.685681	3.27091	10.8114	0.00357308	0.270277
ENSG00000162613	FUBP1	8880	-0.248751	7.89527	10.7853	0.00360604	0.270277
ENSG00000180089	TMEM86B	255043	0.981321	-1.05022	10.7809	0.00361166	0.270277
ENSG00000156374	PCGF6	84108	-0.413858	4.1139	10.7769	0.00361678	0.270277
ENSG00000179431	FJX1	24147	-1.53492	1.75446	10.7573	0.00364185	0.270277
ENSG00000205832	C16orf96	342346	0.895955	0.920582	10.7482	0.00365364	0.270277
ENSG00000162849	KIF26B	55083	1.41586	1.58976	10.7321	0.00367443	0.270277
ENSG00000181264	TLCD5	219902	0.783217	3.08007	10.7257	0.00368271	0.270277
ENSG00000242474	NA	NA	0.702977	1.87522	10.7246	0.00368421	0.270277
ENSG00000166483	WEE1	7465	-0.516647	6.50053	10.706	0.00370846	0.270277
ENSG00000196584	XRCC2	7516	-0.589452	5.10778	10.7048	0.00371011	0.270277
ENSG00000143228	NUF2	83540	-0.343531	5.05832	10.6939	0.00372442	0.270277
ENSG00000163428	LRRC58	116064	-0.207719	7.00399	10.6905	0.00372883	0.270277
ENSG00000132470	ITGB4	3691	-1.30368	1.21375	13.2435	0.00373356	0.270277
ENSG00000118965	WDR35	57539	-0.27214	5.08591	10.6686	0.00375791	0.271058
ENSG00000167642	SPINT2	10653	0.312142	6.33789	10.6333	0.0038053	0.271252
ENSG00000198932	GPRASP1	9737	0.862305	2.2273	10.6327	0.00380604	0.271252
ENSG00000137177	KIF13A	63971	-0.695373	5.3309	10.6454	0.00381481	0.271252
ENSG00000163472	TMEM79	84283	0.696436	1.43093	10.6262	0.0038149	0.271252
ENSG00000188352	FOCAD	54914	-0.279496	6.28273	10.6069	0.00384112	0.272147
ENSG00000213881	NA	NA	-0.868368	0.332185	10.5898	0.00386449	0.272835
ENSG00000154839	SKA1	220134	-0.467147	4.50051	10.5671	0.00389574	0.273935
ENSG00000159259	CHAF1B	8208	-0.652101	4.64462	10.5567	0.00391021	0.273935
ENSG00000156049	GNA14	9630	-5.3714	1.34021	11.0147	0.00392119	0.273935
ENSG00000141034	GID4	79018	0.314387	5.01854	10.5352	0.00394026	0.274308
ENSG00000145248	SLC10A4	201780	-4.62878	-1.64678	10.9603	0.00398501	0.276413
ENSG00000175110	MRPS22	56945	-0.252397	5.26644	10.4915	0.00400211	0.276413
ENSG00000109103	UNC119	9094	0.28117	4.74757	10.478	0.00402147	0.276413
ENSG00000183520	UTP11	51118	-0.259876	6.01051	10.4749	0.00402584	0.276413
ENSG00000182149	IST1	9798	0.196871	7.47025	10.4551	0.00405449	0.277427
ENSG00000108840	HDAC5	10014	0.314426	6.3345	10.4437	0.00407099	0.277605
ENSG00000111110	PPM1H	57460	0.82703	5.03607	10.4715	0.00410407	0.278786
ENSG00000175536	LIPT2	387787	-0.478756	1.55739	10.4037	0.00412958	0.278786
ENSG00000198911	SREBF2	6721	0.306381	8.42469	10.4034	0.00413016	0.278786
ENSG00000169057	MECP2	4204	0.256031	6.1754	10.3742	0.00417343	0.280587
ENSG00000183864	TOB2	10766	0.439354	6.22208	10.353	0.00420528	0.280587
ENSG00000080823	MOK	5891	1.25143	-0.198586	10.3526	0.0042059	0.280587
ENSG00000197045	GMFB	2764	-0.303311	7.41275	10.3334	0.00423506	0.280587
ENSG00000075131	TIPIN	54962	-0.485783	4.28523	10.3269	0.00424484	0.280587
ENSG00000134255	CEPT1	10390	0.415398	5.32336	10.3196	0.00425604	0.280587
ENSG00000132423	COQ3	51805	-0.507987	3.33132	10.3193	0.00425652	0.280587
ENSG00000128578	STRIP2	57464	-0.724894	4.63535	10.2973	0.00429025	0.280587
ENSG00000147419	CCDC25	55246	-0.202932	6.08667	10.2959	0.00429248	0.280587
ENSG00000145681	HAPLN1	1404	-5.18417	2.95007	10.4011	0.00429728	0.280587
ENSG00000170579	DLGAP1	9229	0.581604	3.24906	10.2471	0.00436842	0.284303
ENSG00000188171	ZNF626	199777	0.762205	3.7554	10.2178	0.00441484	0.286268
ENSG00000171840	NINJ2	4815	0.499305	2.90326	10.21	0.00442727	0.286268
ENSG00000172840	PDP2	57546	0.398767	5.4002	10.2001	0.00444306	0.286362
ENSG00000091483	FH	2271	-0.344447	6.27063	10.1852	0.00446699	0.286979
ENSG00000110011	DNAJC4	3338	0.392127	3.9358	10.1762	0.00448161	0.286995
ENSG00000085415	SEH1L	81929	-0.304483	6.19163	10.1531	0.00451914	0.288474
ENSG00000177000	MTHFR	4524	0.431725	6.85232	10.1406	0.00453951	0.288851
ENSG00000187372	PCDHB13	56123	-4.11752	0.11725	10.5339	0.00459387	0.290614
ENSG00000258472	NA	NA	0.535072	1.50287	10.1063	0.0045963	0.290614
ENSG00000107937	GTPBP4	23560	-0.235349	7.05873	10.0943	0.00461623	0.290953
ENSG00000152990	ADGRA3	166647	0.528599	5.60533	10.0764	0.00464632	0.291724
ENSG00000180953	ST20	400410	0.679959	1.47942	10.0697	0.00465765	0.291724
ENSG00000250337	PURPL	643401	2.05353	5.24798	10.1325	0.00472677	0.292956
ENSG00000254838	GVINP1	387751	1.32163	0.377121	10.0266	0.00473098	0.292956
ENSG00000163697	APBB2	323	0.491166	5.03806	10.0261	0.00473182	0.292956
ENSG00000156802	ATAD2	29028	-0.360844	6.98827	10.0221	0.0047387	0.292956
ENSG00000238198	LRIG2-DT	100996251	1.74778	-1.0144	10.0152	0.00475064	0.292956
ENSG00000103550	KNOP1	400506	-0.308041	5.20942	9.98836	0.00479724	0.294346
ENSG00000109805	NCAPG	64151	-0.441738	6.33029	9.98527	0.00480264	0.294346
ENSG00000080546	SESN1	27244	0.454779	5.79001	9.97346	0.00482331	0.294709
ENSG00000027075	PRKCH	5583	0.885911	2.34184	9.95164	0.0048618	0.295153
ENSG00000214121	NA	NA	-1.64591	0.560985	9.93399	0.00489316	0.295153
ENSG00000171561	OR2AT4	341152	3.41299	2.29843	9.92198	0.00491463	0.295153
ENSG00000163785	RYK	6259	0.478261	5.51732	9.91976	0.0049186	0.295153
ENSG00000253838	NA	NA	-4.38492	-0.699358	10.3256	0.00492878	0.295153
ENSG00000146918	NCAPG2	54892	-0.409636	7.09859	9.90999	0.00493618	0.295153
ENSG00000204947	ZNF425	155054	0.538978	2.7234	9.90968	0.00493673	0.295153
ENSG00000119655	NPC2	10577	0.205533	7.23913	9.903	0.00494877	0.295153
ENSG00000283945	LINC00032	158035	1.43713	-1.48254	9.88284	0.00498534	0.296449
ENSG00000243335	KCTD7	154881	0.456768	5.00674	9.85821	0.0050304	0.298242
ENSG00000122952	ZWINT	11130	-0.409887	5.89612	9.82057	0.00510017	0.301483
ENSG00000189339	SLC35E2B	728661	0.238152	5.83615	9.79853	0.00514151	0.301633
ENSG00000249242	TMEM150C	441027	1.28969	1.82861	14.896	0.00515471	0.301633
ENSG00000126602	TRAP1	10131	-0.457173	5.57164	9.78308	0.00517071	0.301633
ENSG00000204387	SNHG32	50854	0.382456	6.24412	9.77454	0.00518693	0.301633
ENSG00000237978	NA	NA	5.18075	-0.900515	10.0235	0.00518965	0.301633
ENSG00000182263	FIGN	55137	-5.03859	4.47495	10.2149	0.00519327	0.301633
ENSG00000134042	MRO	83876	1.17567	0.686605	9.74173	0.00524977	0.302665
ENSG00000205978	NYNRIN	57523	1.04944	6.17138	9.7713	0.00525	0.302665
ENSG00000166226	CCT2	10576	-0.309653	8.11004	9.73186	0.00526884	0.302665
ENSG00000138769	CDKL2	8999	-4.7073	-0.0531467	10.1246	0.00527821	0.302665
ENSG00000112812	PRSS16	10279	1.03669	1.87541	9.71472	0.00530215	0.302665
ENSG00000214954	LRRC69	100130742	0.781671	0.217631	9.71058	0.00531021	0.302665
ENSG00000147274	RBMX	27316	-0.219315	8.70615	9.70707	0.00531708	0.302665
ENSG00000181007	ZFP82	284406	0.426649	3.59227	9.69774	0.00533536	0.302723
ENSG00000163516	ANKZF1	55139	0.562319	5.17092	9.67782	0.00537462	0.302723
ENSG00000225137	DYNC1I2P1	728532	-0.683722	0.706734	9.67285	0.00538447	0.302723
ENSG00000169139	UBE2V2	7336	-0.219049	6.91753	9.67082	0.0053885	0.302723
ENSG00000149609	C20orf144	128864	1.88579	-1.70305	9.66811	0.00539387	0.302723
ENSG00000113569	NUP155	9631	-0.278728	6.98155	9.64006	0.00544993	0.305013
ENSG00000053372	MRTO4	51154	-0.441966	5.50486	9.62524	0.00547982	0.305829
ENSG00000145945	FAM50B	26240	0.583726	1.77969	9.61425	0.00550209	0.306007
ENSG00000240087	RPSAP12	387867	-0.942675	-1.06922	9.60418	0.00552258	0.306007
ENSG00000139117	CPNE8	144402	0.777276	3.61172	9.5969	0.00553745	0.306007
ENSG00000147889	CDKN2A	1029	-0.927347	0.462002	9.59357	0.00554428	0.306007
ENSG00000111540	RAB5B	5869	0.238157	7.38791	9.56697	0.00559905	0.306288
ENSG00000166450	PRTG	283659	-4.15749	5.11629	9.65595	0.00561148	0.306288
ENSG00000172954	LCLAT1	253558	-0.436354	4.19865	9.55779	0.0056181	0.306288
ENSG00000210196	NA	NA	0.447024	6.96425	9.55531	0.00562326	0.306288
ENSG00000172167	MTBP	27085	-0.329025	4.12556	9.55399	0.005626	0.306288
ENSG00000188529	SRSF10	10772	-0.159031	7.72713	9.54226	0.00565048	0.306784
ENSG00000142731	PLK4	10733	-0.391559	5.70517	9.51524	0.00570733	0.308571
ENSG00000163864	NMNAT3	349565	1.08049	0.714769	9.51196	0.00571428	0.308571
ENSG00000132471	WBP2	23558	0.227727	7.34163	9.4996	0.00574053	0.309153
ENSG00000221923	ZNF880	400713	-2.72642	1.50323	9.55976	0.00579011	0.310253
ENSG00000083814	ZNF671	79891	0.409657	3.46144	9.47554	0.005792	0.310253
ENSG00000153113	CAST	831	-0.449549	6.09594	9.44748	0.00585269	0.311427
ENSG00000177602	HASPIN	83903	-0.462574	3.91234	9.4451	0.00585787	0.311427
ENSG00000115159	GPD2	2820	-0.352123	6.73507	9.4438	0.0058607	0.311427
ENSG00000185133	INPP5J	27124	0.849307	1.66504	9.42694	0.00589755	0.312168
ENSG00000179598	PLD6	201164	1.19699	-0.673099	9.42081	0.00591103	0.312168
ENSG00000260193	NA	NA	3.04739	-1.29233	9.41076	0.00593318	0.312168
ENSG00000272686	NA	NA	-0.635369	1.75421	9.40072	0.0059554	0.312168
ENSG00000154144	TBRG1	84897	0.285573	5.25377	9.3961	0.00596565	0.312168
ENSG00000103485	QPRT	23475	0.320416	7.66519	9.39488	0.00596837	0.312168
ENSG00000163811	WDR43	23160	-0.29181	6.99443	9.36049	0.00604537	0.314477
ENSG00000100714	MTHFD1	4522	-0.42504	7.16848	9.35213	0.00606425	0.314477
ENSG00000167748	KLK1	3816	-2.50535	0.575999	9.34906	0.00607118	0.314477
ENSG00000157343	ARMC12	221481	2.75081	-0.60976	10.7643	0.00608444	0.314477
ENSG00000106479	ZNF862	643641	0.54095	2.89973	9.33691	0.00609879	0.314477
ENSG00000226887	ERVMER34-1	100288413	1.85164	3.55531	9.33333	0.00610696	0.314477
ENSG00000178202	POGLUT3	143888	-0.381371	5.4529	9.32624	0.00612315	0.3145
ENSG00000131069	ACSS2	55902	0.39455	7.19464	9.29559	0.00619369	0.317308
ENSG00000240891	PLCXD2	257068	-0.637876	2.55992	9.28155	0.00622631	0.317903
ENSG00000260400	NA	NA	-4.2637	1.11182	9.63843	0.00624464	0.317903
ENSG00000097021	ACOT7	11332	-0.548984	4.75999	9.2701	0.00625305	0.317903
ENSG00000119915	ELOVL3	83401	-1.5248	-1.28312	9.25365	0.00629168	0.319055
ENSG00000266456	NA	NA	-2.44653	-1.45675	9.24131	0.00632084	0.319722
ENSG00000275278	NA	NA	5.37648	-1.86139	9.43366	0.00639865	0.322508
ENSG00000102804	TSC22D1	8848	0.660817	8.66627	9.23385	0.0064082	0.322508
ENSG00000183134	PTGDR2	11251	-1.19543	3.75552	9.17638	0.00647679	0.323539
ENSG00000086200	IPO11	51194	-0.263705	5.7113	9.17296	0.00648511	0.323539
ENSG00000163507	CIP2A	57650	-0.296709	5.7189	9.16241	0.00651089	0.323539
ENSG00000108055	SMC3	9126	-0.236883	7.93503	9.16008	0.00651659	0.323539
ENSG00000099901	RANBP1	5902	-0.413369	7.08076	9.15192	0.00653663	0.323539
ENSG00000270681	NA	NA	-0.754926	0.203113	9.1383	0.00657021	0.323539
ENSG00000260401	NA	NA	4.4677	0.760333	9.35136	0.00659115	0.323539
ENSG00000152240	HAUS1	115106	-0.310307	5.47331	9.12864	0.00659416	0.323539
ENSG00000253729	PRKDC	5591	-0.316458	9.48818	9.12801	0.0065957	0.323539
ENSG00000120519	SLC10A7	84068	-0.345157	4.37558	9.11555	0.00662674	0.323539
ENSG00000228526	MIR34AHG	106614088	1.19471	2.61324	9.12176	0.00663524	0.323539
ENSG00000035928	RFC1	5981	-0.209659	7.14595	9.0884	0.00669492	0.323539
ENSG00000174500	GCSAM	257144	0.992047	0.624512	9.08637	0.00670003	0.323539
ENSG00000205707	ETFRF1	144363	-0.280507	4.09641	9.08565	0.00670186	0.323539
ENSG00000181790	ADGRB1	575	1.17719	0.843913	9.08295	0.0067087	0.323539
ENSG00000108010	GLRX3	10539	-0.298476	6.13536	9.07734	0.00672291	0.323539
ENSG00000139636	LMBR1L	55716	0.390419	4.90785	9.07614	0.00672596	0.323539
ENSG00000276672	NA	NA	-0.760676	1.96147	9.05819	0.00677169	0.323539
ENSG00000096092	TMEM14A	28978	-0.505009	2.50391	9.05593	0.00677748	0.323539
ENSG00000203943	SAMD13	148418	-3.94602	-0.186282	9.86652	0.00679499	0.323539
ENSG00000206557	TRIM71	131405	-2.65129	8.18737	9.04832	0.00679754	0.323539
ENSG00000228857	NA	NA	0.956468	0.171239	9.04703	0.0068003	0.323539
ENSG00000228962	NA	NA	4.18797	-1.17457	9.2646	0.00680113	0.323539
ENSG00000176182	MYPOP	339344	0.488506	2.87089	9.03643	0.00682761	0.324028
ENSG00000087077	TRIP6	7205	0.299936	5.1462	9.02896	0.00684691	0.324174
ENSG00000170417	TMEM182	130827	0.648989	2.32973	9.0182	0.00687483	0.324726
ENSG00000204556	NA	NA	-0.96549	-0.78092	9.00507	0.00690907	0.325437
ENSG00000196504	PRPF40A	55660	-0.178219	8.41011	8.99996	0.00692245	0.325437
ENSG00000122778	KIAA1549	57670	-1.56984	4.13753	8.98742	0.0069554	0.326218
ENSG00000170312	CDK1	983	-0.307019	6.89268	8.97569	0.00698638	0.326904
ENSG00000175274	TP53I11	9537	-0.553254	5.1014	8.95207	0.00704924	0.329074
ENSG00000130052	STARD8	9754	0.319423	5.73717	8.92532	0.00712117	0.331657
ENSG00000139350	NEDD1	121441	-0.216337	5.75228	8.89205	0.00721177	0.334346
ENSG00000136367	ZFHX2	85446	0.742663	4.11603	8.88894	0.00722032	0.334346
ENSG00000272468	NA	NA	1.7934	-0.874271	11.6318	0.00723378	0.334346
ENSG00000181333	HEPHL1	341208	-3.87767	0.917046	10.1717	0.00727506	0.334346
ENSG00000270933	NA	NA	-2.23916	-1.09441	8.8679	0.00727835	0.334346
ENSG00000280623	NA	NA	-4.13596	1.55974	9.20395	0.0072793	0.334346
ENSG00000138376	BARD1	580	-0.305036	5.58927	8.86019	0.00729975	0.334516
ENSG00000128951	DUT	1854	-0.34962	6.61292	8.8495	0.00732953	0.335112
ENSG00000166200	COPS2	9318	-0.239887	7.23076	8.83542	0.00736896	0.336146
ENSG00000258168	NA	NA	1.22077	0.238571	8.82701	0.00739265	0.336458
ENSG00000164104	HMGB2	3148	-0.334176	8.17599	8.80993	0.00744097	0.337129
ENSG00000161513	FDXR	2232	0.60399	3.46887	8.80633	0.00745121	0.337129
ENSG00000155974	GRIP1	23426	1.39925	2.95726	8.83863	0.00745801	0.337129
ENSG00000167625	ZNF526	116115	0.256744	4.10895	8.77513	0.00754052	0.338242
ENSG00000182134	TDRKH	11022	0.393602	4.90846	8.76719	0.00756345	0.338242
ENSG00000258920	FOXN3-AS1	400236	-1.22448	-0.804073	8.76011	0.00758393	0.338242
ENSG00000100234	TIMP3	7078	1.72005	9.7632	8.83402	0.00760473	0.338242
ENSG00000160117	ANKLE1	126549	-0.758513	2.96293	8.75135	0.00760939	0.338242
ENSG00000143799	PARP1	142	-0.27841	8.76483	8.75082	0.00761095	0.338242
ENSG00000279026	NA	NA	1.18132	-1.42916	8.74687	0.00762245	0.338242
ENSG00000120334	CENPL	91687	-0.354555	4.06413	8.74608	0.00762475	0.338242
ENSG00000143727	ACP1	52	-0.201636	6.9742	8.73061	0.00767003	0.338242
ENSG00000175591	P2RY2	5029	2.57111	0.702489	8.72152	0.00769679	0.338242
ENSG00000164898	FMC1	154791	-1.04957	-1.04227	8.72141	0.00769711	0.338242
ENSG00000149679	CABLES2	81928	-0.400366	4.02297	8.7192	0.00770364	0.338242
ENSG00000185359	HGS	9146	0.189146	5.17818	8.71587	0.00771346	0.338242
ENSG00000171448	ZBTB26	57684	0.347174	4.48882	8.71378	0.00771964	0.338242
ENSG00000067141	NEO1	4756	0.548616	6.02294	8.69041	0.00780133	0.341073
ENSG00000143258	USP21	27005	0.240046	4.89594	8.67513	0.00783492	0.341074
ENSG00000004809	SLC22A16	85413	-2.84222	-1.13354	8.6606	0.00787874	0.341074
ENSG00000121579	NAA50	80218	-0.243335	8.49571	8.65651	0.00789115	0.341074
ENSG00000280294	NA	NA	2.2847	-0.838238	10.412	0.00789302	0.341074
ENSG00000104472	CHRAC1	54108	-0.26104	5.40845	8.65274	0.00790257	0.341074
ENSG00000119125	GDA	9615	4.75948	-1.55593	8.66238	0.00790378	0.341074
ENSG00000005486	RHBDD2	57414	0.299766	3.86998	8.62625	0.00798347	0.343771
ENSG00000279662	NA	NA	1.74283	-1.12448	8.61984	0.00800318	0.343879
ENSG00000076258	FMO4	2329	0.665123	2.00147	8.60364	0.00805323	0.34488
ENSG00000143545	RAB13	5872	0.394806	6.20413	8.59503	0.00807996	0.34488
ENSG00000260912	NA	NA	0.817569	2.71424	8.59362	0.00808437	0.34488
ENSG00000242640	NA	NA	-0.942447	-1.03774	8.58581	0.0081087	0.34488
ENSG00000136636	KCTD3	51133	-0.257594	6.17576	8.58358	0.0081157	0.34488
ENSG00000129173	E2F8	79733	-0.600635	3.9462	8.57899	0.00813006	0.34488
ENSG00000146833	TRIM4	89122	-3.20852	2.60455	8.62124	0.00824177	0.348878
ENSG00000177150	FAM210A	125228	-0.220691	4.58907	8.53616	0.0082655	0.349143
ENSG00000101911	PRPS2	5634	-0.389915	5.90887	8.52007	0.00831702	0.350557
ENSG00000266401	LOC105371967	105371967	-4.25274	-0.65075	8.82739	0.00833407	0.350557
ENSG00000000971	CFH	3075	0.888226	3.76173	8.67763	0.00843535	0.354072
ENSG00000158006	PAFAH2	5051	0.409057	4.351	8.46917	0.00848241	0.355301
ENSG00000179776	CDH5	1003	1.69938	3.29583	8.49619	0.00851473	0.355908
ENSG00000114026	OGG1	4968	0.332563	4.36181	8.45265	0.00853687	0.355968
ENSG00000132780	NASP	4678	-0.2918	8.99761	8.44814	0.00855179	0.355968
ENSG00000114993	RTKN	6242	0.351603	3.65592	8.43314	0.00860167	0.356347
ENSG00000101280	ANGPT4	51378	0.887444	-0.0570312	8.40588	0.00869314	0.356347
ENSG00000090661	CERS4	79603	0.299757	4.61492	8.4035	0.00870119	0.356347
ENSG00000175182	FAM131A	131408	0.431429	3.18818	8.40293	0.00870312	0.356347
ENSG00000126947	ARMCX1	51309	0.534841	4.40109	8.40267	0.00870398	0.356347
ENSG00000154734	ADAMTS1	9510	4.17023	2.95218	8.47599	0.00871076	0.356347
ENSG00000153976	HS3ST3A1	9955	-1.4395	-0.292204	8.40036	0.0087118	0.356347
ENSG00000117305	HMGCL	3155	0.314115	4.85605	8.39815	0.00871928	0.356347
ENSG00000260027	HOXB7	3217	1.1296	0.159174	8.98361	0.00872139	0.356347
ENSG00000104267	CA2	760	0.442074	5.14512	8.37942	0.00878298	0.356814
ENSG00000144214	LYG1	129530	0.914125	-0.44731	8.37614	0.00879417	0.356814
ENSG00000173065	FAM222B	55731	0.258405	5.74131	8.37182	0.00880898	0.356814
ENSG00000059573	ALDH18A1	5832	-0.286906	6.58329	8.36144	0.00884462	0.356814
ENSG00000108384	RAD51C	5889	-0.669569	3.04829	8.35255	0.00887526	0.356814
ENSG00000096433	ITPR3	3710	-0.909645	3.87949	8.36032	0.00890429	0.356814
ENSG00000166323	C11orf65	160140	1.1579	-0.745756	8.34244	0.00891026	0.356814
ENSG00000204282	NA	NA	0.698808	1.94612	8.34075	0.0089161	0.356814
ENSG00000091073	DTX2	113878	0.401555	3.1631	8.33109	0.00894972	0.356814
ENSG00000120659	TNFSF11	8600	-1.44091	2.02344	8.33064	0.00895131	0.356814
ENSG00000144199	FAHD2B	151313	-0.636314	2.49709	8.32946	0.00895541	0.356814
ENSG00000182636	NDN	4692	0.573807	3.68619	8.32828	0.00895952	0.356814
ENSG00000198836	OPA1	4976	-0.268165	7.63911	8.3231	0.00897762	0.356814
ENSG00000129128	SPCS3	60559	-0.234777	8.56013	8.32065	0.00898622	0.356814
ENSG00000228343	NA	NA	-0.442008	2.44824	8.31149	0.00901837	0.356814
ENSG00000237441	RGL2	5863	0.24642	5.56489	8.31128	0.0090191	0.356814
ENSG00000106025	TSPAN12	23554	2.50505	2.77069	8.29326	0.00908271	0.356814
ENSG00000069956	MAPK6	5597	-0.343342	7.83621	8.29274	0.00908455	0.356814
ENSG00000152495	CAMK4	814	0.874636	2.57463	8.29227	0.00908622	0.356814
ENSG00000124762	CDKN1A	1026	0.888615	6.76907	8.36282	0.00909375	0.356814
ENSG00000172057	ORMDL3	94103	0.460839	5.35194	8.28245	0.0091211	0.356814
ENSG00000259712	NA	NA	-1.57666	-1.63198	8.28115	0.00912573	0.356814
ENSG00000114383	TUSC2	11334	0.319405	4.46224	8.26903	0.00916905	0.357808
ENSG00000279355	NA	NA	1.20001	0.750235	8.263	0.00919067	0.357824
ENSG00000171208	NETO2	81831	-0.393312	5.00211	8.25558	0.00921736	0.357824
ENSG00000049540	ELN	2006	5.26931	1.26988	8.32694	0.00922319	0.357824
ENSG00000182168	UNC5C	8633	-3.65062	0.123282	8.27461	0.00924828	0.358102
ENSG00000070081	NUCB2	4925	-0.44757	5.9329	8.21059	0.00938103	0.36084
ENSG00000174080	CTSF	8722	0.799794	2.05071	8.20934	0.00938563	0.36084
ENSG00000178035	IMPDH2	3615	-0.257212	7.74094	8.20926	0.00938593	0.36084
ENSG00000135473	PAN2	9924	0.620236	5.89373	8.23529	0.00939124	0.36084
ENSG00000167395	ZNF646	9726	0.226443	5.57926	8.19902	0.00942366	0.361391
ENSG00000213186	TRIM59	286827	-0.369224	4.99387	8.18465	0.00947688	0.362571
ENSG00000138160	KIF11	3832	-0.393464	7.21446	8.1768	0.00950609	0.362571
ENSG00000165215	CLDN3	1365	4.54992	0.641721	8.35769	0.00950886	0.362571
ENSG00000263264	NA	NA	5.09493	-2.03841	8.34877	0.00954089	0.363099
ENSG00000085491	SLC25A24	29957	-0.245756	6.88919	8.14382	0.00962995	0.364008
ENSG00000046653	GPM6B	2824	0.546606	5.46339	8.14255	0.00963476	0.364008
ENSG00000279227	NA	NA	-1.25036	-1.30051	8.14241	0.00963527	0.364008
ENSG00000214655	ZSWIM8	23053	0.244579	5.08771	8.13219	0.00967405	0.364008
ENSG00000072501	SMC1A	8243	-0.163503	8.2207	8.12687	0.00969431	0.364008
ENSG00000251129	NA	NA	-2.34077	0.976241	8.12654	0.00969555	0.364008
ENSG00000111879	FAM184A	79632	-1.39583	3.11597	8.11895	0.00972453	0.364008
ENSG00000280149	NA	NA	0.77843	-1.12847	8.11552	0.00973766	0.364008
ENSG00000101544	ADNP2	22850	-0.247303	6.40922	8.11105	0.00975481	0.364008
ENSG00000115486	GGCX	2677	0.24753	4.6883	8.10907	0.0097624	0.364008
ENSG00000215790	SLC35E2A	9906	0.444314	1.51877	8.10835	0.00976518	0.364008
ENSG00000144935	TRPC1	7220	1.1224	4.1471	8.77277	0.0098264	0.365608
ENSG00000117791	MTARC2	54996	-0.661074	2.48649	8.08285	0.00986368	0.366088
ENSG00000228412	LNC-LBCS	100506885	4.62417	-2.36112	8.25749	0.00987595	0.366088
ENSG00000083520	DIS3	22894	-0.177263	6.81957	8.05881	0.00995754	0.367923
ENSG00000104626	ERI1	90459	-0.264888	5.31175	8.05726	0.00996363	0.367923
ENSG00000169855	ROBO1	6091	-0.300243	6.81585	8.05292	0.0099807	0.367923
ENSG00000089351	GRAMD1A	57655	0.403778	5.66703	8.0364	0.010046	0.369647
ENSG00000206579	XKR4	114786	1.20882	1.39884	8.01986	0.0101118	0.371385
ENSG00000197372	ZNF675	171392	-0.286704	4.81704	8.0068	0.0101641	0.371667
ENSG00000134049	IER3IP1	51124	-0.259654	4.79934	8.00504	0.0101712	0.371667
ENSG00000105373	NOP53	29997	0.292793	7.19581	8.00384	0.010176	0.371667
ENSG00000198894	CIPC	85457	0.340334	4.71776	7.9994	0.0101939	0.371667
ENSG00000122035	RASL11A	387496	1.52823	-0.393662	7.98828	0.0102388	0.372625
ENSG00000225855	RUSC1-AS1	284618	0.829629	4.17425	7.99047	0.0103248	0.375072
ENSG00000273542	H4C12	8362	1.76335	-1.07997	7.95027	0.010394	0.376901
ENSG00000073605	GSDMB	55876	0.860785	3.53061	7.9455	0.0104191	0.377128
ENSG00000119715	ESRRB	2103	-1.66498	-1.08709	7.91614	0.0105356	0.377914
ENSG00000179241	LDLRAD3	143458	-0.673476	6.03511	7.95322	0.0105386	0.377914
ENSG00000145386	CCNA2	890	-0.403624	6.65938	7.91518	0.0105397	0.377914
ENSG00000178150	ZNF114	163071	-0.473558	3.66439	7.91422	0.0105437	0.377914
ENSG00000220884	NA	NA	-3.67031	-1.16304	10.4614	0.010563	0.377914
ENSG00000237440	ZNF737	100129842	0.461404	3.40887	7.90936	0.010564	0.377914
ENSG00000143653	SCCPDH	51097	-0.368927	5.56344	7.9035	0.0105886	0.377914
ENSG00000128708	HAT1	8520	-0.299782	6.65815	7.90265	0.0105922	0.377914
ENSG00000198498	TMA16	55319	-0.200754	5.46232	7.8951	0.010624	0.378374
ENSG00000169169	CPT1C	126129	2.58843	3.19942	7.85356	0.0108009	0.382485
ENSG00000170382	LRRN2	10446	1.05697	2.2762	7.85001	0.0108162	0.382485
ENSG00000002919	SNX11	29916	0.233928	4.95232	7.84795	0.010825	0.382485
ENSG00000109066	TMEM104	54868	0.413277	5.0354	7.8464	0.0108318	0.382485
ENSG00000164284	GRPEL2	134266	-0.37779	5.73327	7.83471	0.0108823	0.382485
ENSG00000166086	JAM3	83700	-0.668486	4.82222	7.8322	0.0108987	0.382485
ENSG00000167325	RRM1	6240	-0.352559	7.08404	7.83002	0.0109026	0.382485
ENSG00000232909	NA	NA	3.9433	-1.32136	8.62529	0.0109172	0.382485
ENSG00000147246	HTR2C	3358	-4.50696	-0.217946	8.49508	0.0109215	0.382485
ENSG00000160685	ZBTB7B	51043	0.257404	6.1879	7.81918	0.0109498	0.382485
ENSG00000132128	LRRC41	10489	0.181133	5.85665	7.81572	0.0109649	0.382485
ENSG00000187954	CYHR1	50626	0.258125	4.53811	7.81232	0.0109798	0.382485
ENSG00000160716	CHRNB2	1141	1.75354	0.0832434	7.80535	0.0110103	0.382485
ENSG00000242457	RBBP4P2	100420527	1.32805	-1.51482	7.79406	0.0110601	0.382485
ENSG00000206560	ANKRD28	23243	-0.338034	6.62862	7.79304	0.0110645	0.382485
ENSG00000167900	TK1	7083	-0.492114	4.93946	7.78876	0.0110835	0.382485
ENSG00000106554	CHCHD3	54927	-0.287114	6.20979	7.78736	0.0110897	0.382485
ENSG00000105372	RPS19	6223	0.209256	8.47319	7.78593	0.011096	0.382485
ENSG00000126261	UBA2	10054	-0.227082	7.86861	7.78401	0.0111045	0.382485
ENSG00000162062	TEDC2	80178	-0.63354	2.50839	7.78	0.0111223	0.382485
ENSG00000069974	RAB27A	5873	-0.554187	4.91537	7.76842	0.0111812	0.383148
ENSG00000079432	CIC	23152	0.20159	6.25145	7.76154	0.0112046	0.383148
ENSG00000181856	SLC2A4	6517	-1.19824	1.99926	7.75818	0.0112197	0.383148
ENSG00000233966	NA	NA	-1.30893	-1.17111	7.75614	0.0112288	0.383148
ENSG00000171914	TLN2	83660	-0.578904	4.53665	7.74589	0.0112749	0.383148
ENSG00000213614	HEXA	3073	0.388068	4.04098	7.7392	0.0113051	0.383148
ENSG00000068971	PPP2R5B	5526	0.561457	3.0625	7.7345	0.0113264	0.383148
ENSG00000082556	OPRK1	4986	-3.51849	-1.10941	7.72262	0.0113804	0.383148
ENSG00000283491	NA	NA	1.47175	-1.12319	7.71869	0.0113983	0.383148
ENSG00000166508	MCM7	4176	-0.508756	7.76543	7.72682	0.011414	0.383148
ENSG00000117020	AKT3	10000	-0.685448	5.49846	7.75103	0.0114155	0.383148
ENSG00000169762	TAPT1	202018	0.27803	5.06098	7.71289	0.0114248	0.383148
ENSG00000137310	TCF19	6941	-0.526831	4.92009	7.70348	0.0114679	0.383148
ENSG00000231889	TRAF3IP2-AS1	643749	0.536945	1.76912	7.70143	0.0114774	0.383148
ENSG00000254877	LOC100422398	100422398	1.30782	1.60744	7.69957	0.0114859	0.383148
ENSG00000101558	VAPA	9218	-0.181091	7.44167	7.69906	0.0114883	0.383148
ENSG00000160325	CACFD1	11094	0.41695	2.56694	7.69849	0.0114909	0.383148
ENSG00000113555	PCDH12	51294	0.844273	1.60228	7.6961	0.0115019	0.383148
ENSG00000133110	POSTN	10631	5.79617	2.58024	7.75959	0.011506	0.383148
ENSG00000102098	SCML2	10389	-0.762837	4.52232	7.6861	0.0115481	0.383913
ENSG00000163170	BOLA3	388962	-0.467951	3.2941	7.66447	0.0116488	0.386615
ENSG00000112164	GLP1R	2740	4.25934	1.5233	7.81528	0.011698	0.387438
ENSG00000179295	PTPN11	5781	-0.164936	8.41454	7.65091	0.0117123	0.387438
ENSG00000033627	ATP6V0A1	535	0.363806	7.16021	7.64041	0.0117618	0.387902
ENSG00000132716	DCAF8	50717	0.274737	5.92812	7.6397	0.0117652	0.387902
ENSG00000178295	GEN1	348654	-0.323907	5.28065	7.6349	0.0117879	0.388012
ENSG00000259704	LOC105370969	105370969	3.99741	-0.46849	7.79679	0.0120182	0.394941
ENSG00000229921	KIF25-AS1	100505879	-1.09816	0.187877	7.58174	0.0120428	0.395099
ENSG00000135052	GOLM1	51280	-0.250466	6.97538	7.57422	0.0120794	0.395649
ENSG00000247735	NA	NA	0.97144	0.550294	7.5609	0.0121444	0.39654
ENSG00000060718	COL11A1	1301	4.42183	4.26394	7.62288	0.0121463	0.39654
ENSG00000106258	CYP3A5	1577	0.791093	-0.59757	7.53492	0.0122724	0.399466
ENSG00000198182	ZNF607	84775	0.531184	3.55258	7.53422	0.0122759	0.399466
ENSG00000104442	ARMC1	55156	-0.180005	6.125	7.52545	0.0123194	0.400232
ENSG00000169908	TM4SF1	4071	-5.09142	0.773036	7.77213	0.0123626	0.400693
ENSG00000273841	TAF9	6880	-0.197057	5.58766	7.51456	0.0123737	0.400693
ENSG00000158717	RNF166	115992	0.328731	5.29338	7.50266	0.0124334	0.400991
ENSG00000284681	NA	NA	-0.871399	-0.355377	7.49161	0.0124891	0.400991
ENSG00000205544	TMEM256	254863	0.469025	1.7819	7.4898	0.0124983	0.400991
ENSG00000105552	BCAT2	587	-0.356404	4.26642	7.48662	0.0125143	0.400991
ENSG00000099889	ARVCF	421	0.50223	2.87307	7.4802	0.0125469	0.400991
ENSG00000108819	PPP1R9B	84687	0.202961	6.78306	7.47798	0.0125582	0.400991
ENSG00000188624	IGFL3	388555	1.50579	-1.75752	7.47773	0.0125595	0.400991
ENSG00000187240	DYNC2H1	79659	0.336677	4.4958	7.47765	0.0125599	0.400991
ENSG00000137770	CTDSPL2	51496	-0.186145	6.6794	7.47693	0.0125636	0.400991
ENSG00000177156	TALDO1	6888	-0.272483	7.87097	7.46946	0.0126016	0.401563
ENSG00000213988	ZNF90	7643	0.656291	3.74345	13.5431	0.012627	0.401732
ENSG00000260630	SNAI3-AS1	197187	0.613254	2.49467	7.45415	0.01268	0.402777
ENSG00000256338	RPL41P2	22970	1.93084	-0.593615	7.44933	0.0127074	0.403006
ENSG00000110046	ATG2A	23130	0.298242	4.37231	7.44399	0.0127324	0.403158
ENSG00000185222	TCEAL9	51186	0.441226	6.28769	7.42218	0.0128455	0.405932
ENSG00000173846	PLK3	1263	0.447725	3.47393	7.41929	0.0128606	0.405932
ENSG00000130150	MOSPD2	158747	0.298964	5.54634	7.39275	0.013	0.409685
ENSG00000160294	MCM3AP	8888	0.220486	6.83898	7.38006	0.0130672	0.410066
ENSG00000276710	CSPG4P10	390627	0.885112	0.677673	7.37943	0.0130706	0.410066
ENSG00000171552	BCL2L1	598	0.494504	7.57696	7.38387	0.0130947	0.410066
ENSG00000074695	LMAN1	3998	-0.266187	7.82674	7.37315	0.013104	0.410066
ENSG00000163029	SMC6	79677	-0.226512	6.78378	7.37069	0.0131172	0.410066
ENSG00000187824	TMEM220	388335	-0.485234	2.27213	7.36632	0.0131405	0.410066
ENSG00000105948	TTC26	79989	-0.590125	2.83837	7.36065	0.0131709	0.410066
ENSG00000165732	DDX21	9188	-0.299733	8.85976	7.35947	0.0131772	0.410066
ENSG00000137171	KLC4	89953	0.320659	3.77783	7.35441	0.0132043	0.410066
ENSG00000176399	DMRTA1	63951	2.06102	1.7345	7.35199	0.0132174	0.410066
ENSG00000111145	ELK3	2004	-0.301104	6.04206	7.32931	0.0133401	0.413232
ENSG00000100307	CBX7	23492	0.532919	2.72036	7.32144	0.013383	0.41392
ENSG00000168564	CDKN2AIP	55602	-0.253629	5.15997	7.30961	0.0134477	0.415278
ENSG00000269981	NA	NA	0.943817	0.31437	7.30135	0.0134931	0.416039
ENSG00000140548	ZNF710	374655	0.343401	5.95892	7.29178	0.0135459	0.416553
ENSG00000013523	ANGEL1	23357	0.395023	5.52356	7.27766	0.0136243	0.416553
ENSG00000148935	GAS2	2620	1.47656	-0.991751	7.27527	0.0136376	0.416553
ENSG00000066697	MSANTD3	91283	-0.365861	4.48836	7.27497	0.0136393	0.416553
ENSG00000055044	NOP58	51602	-0.27779	7.0582	7.27408	0.0136442	0.416553
ENSG00000198105	ZNF248	57209	0.730084	2.79917	7.27393	0.0136451	0.416553
ENSG00000125447	GGA3	23163	0.189704	5.98113	7.26924	0.0136713	0.416553
ENSG00000170634	ACYP2	98	0.332814	3.0426	7.26796	0.0136784	0.416553
ENSG00000135924	DNAJB2	3300	0.345582	4.70995	7.26456	0.0136975	0.416553
ENSG00000101003	GINS1	9837	-0.447322	6.06013	7.25681	0.013741	0.417241
ENSG00000234616	JRK	8629	0.296861	5.04303	7.25076	0.013775	0.41764
ENSG00000108424	KPNB1	3837	-0.272637	9.26062	7.23884	0.0138424	0.418963
ENSG00000117748	RPA2	6118	-0.236522	6.29346	7.23563	0.0138606	0.418963
ENSG00000185697	MYBL1	4603	-0.407039	2.33105	7.22619	0.0139143	0.419071
ENSG00000234773	NA	NA	1.17977	-1.56781	7.22104	0.0139437	0.419071
ENSG00000132329	RAMP1	10267	0.919434	0.753174	7.21669	0.0139686	0.419071
ENSG00000105865	DUS4L	11062	-0.387463	3.35014	7.21365	0.013986	0.419071
ENSG00000156398	SFXN2	118980	-0.428056	3.7417	7.21316	0.0139888	0.419071
ENSG00000101557	USP14	9097	-0.205515	7.41762	7.2078	0.0140196	0.419071
ENSG00000279425	NA	NA	0.870573	-0.845912	7.2066	0.0140265	0.419071
ENSG00000168496	FEN1	2237	-0.424573	6.06703	7.19536	0.0140913	0.419071
ENSG00000182504	CEP97	79598	-0.321893	4.5243	7.19261	0.0141072	0.419071
ENSG00000144868	TMEM108	66000	1.39401	2.54549	10.4608	0.0141379	0.419071
ENSG00000181938	GINS3	64785	-0.46009	3.65345	7.18368	0.014159	0.419071
ENSG00000204624	DISP3	57540	-4.22926	0.0239088	7.41165	0.0141705	0.419071
ENSG00000232082	RPS6KA2-IT1	100874353	-4.40872	-2.56877	7.41139	0.014172	0.419071
ENSG00000270983	NA	NA	-1.20046	-1.65131	7.17483	0.0142105	0.419071
ENSG00000162994	CLHC1	130162	0.660875	2.79253	7.17299	0.0142213	0.419071
ENSG00000102230	PCYT1B	9468	1.49893	5.03289	7.20217	0.0142365	0.419071
ENSG00000155561	NUP205	23165	-0.25602	7.81217	7.16029	0.0142957	0.419071
ENSG00000135040	NAA35	60560	-0.198929	5.42751	7.15434	0.0143307	0.419071
ENSG00000203668	CHML	1122	-0.488091	6.16168	7.15743	0.0143353	0.419071
ENSG00000167747	C19orf48	84798	-0.425264	4.69133	7.15319	0.0143374	0.419071
ENSG00000046889	PREX2	80243	-0.555336	5.3031	7.16473	0.0143417	0.419071
ENSG00000229859	PGA3	643834	0.837159	1.30486	7.58266	0.0143818	0.419071
ENSG00000279700	NA	NA	1.03337	-0.739819	7.14505	0.0143855	0.419071
ENSG00000260776	NA	NA	-4.19906	-0.545041	7.36554	0.0144267	0.419071
ENSG00000189283	FHIT	2272	0.67841	2.36594	7.13453	0.0144479	0.419071
ENSG00000078699	CBFA2T2	9139	0.283847	4.85239	7.13368	0.014453	0.419071
ENSG00000267710	EDDM13	100506374	1.30492	-1.13432	7.13327	0.0144554	0.419071
ENSG00000198826	ARHGAP11A	9824	-0.305229	6.73481	7.13119	0.0144678	0.419071
ENSG00000077312	SNRPA	6626	-0.27813	5.74405	7.12809	0.0144863	0.419071
ENSG00000154767	XPC	7508	0.348726	4.90625	7.12689	0.0144934	0.419071
ENSG00000102743	SLC25A15	10166	-0.468312	4.3101	7.11937	0.0145384	0.419764
ENSG00000163781	TOPBP1	11073	-0.221027	7.07439	7.10908	0.0146001	0.420938
ENSG00000165304	MELK	9833	-0.463011	5.6709	7.09102	0.0147092	0.421045
ENSG00000141424	SLC39A6	25800	-0.228751	6.06318	7.08876	0.0147229	0.421045
ENSG00000182986	ZNF320	162967	0.323322	4.44752	7.08697	0.0147338	0.421045
ENSG00000179841	AKAP5	9495	-1.00023	1.74035	7.08488	0.0147465	0.421045
ENSG00000167524	RSKR	124923	0.617436	2.40698	7.08285	0.0147588	0.421045
ENSG00000118508	RAB32	10981	0.347402	6.33329	7.08153	0.0147668	0.421045
ENSG00000133112	TPT1	7178	0.282981	10.063	7.07899	0.0147823	0.421045
ENSG00000106462	EZH2	2146	-0.403691	5.75995	7.07633	0.0147986	0.421045
ENSG00000166260	COX11	1353	-0.263327	5.12171	7.07393	0.0148133	0.421045
ENSG00000136824	SMC2	10592	-0.324686	7.14143	7.07372	0.0148145	0.421045
ENSG00000154118	JPH3	57338	-2.47575	3.00855	7.07746	0.0148477	0.421388
ENSG00000170144	HNRNPA3	220988	-0.19998	9.27392	7.05532	0.0149275	0.423052
ENSG00000126603	GLIS2	84662	0.94641	1.20127	7.04631	0.0149832	0.423328
ENSG00000132953	XPO4	64328	-0.199902	6.75742	7.04526	0.0149897	0.423328
ENSG00000122126	OCRL	4952	0.213675	5.69014	7.03763	0.015037	0.423328
ENSG00000230626	NA	NA	-0.911992	-0.746131	7.03737	0.0150386	0.423328
ENSG00000272195	NA	NA	-2.18426	-1.46789	7.03664	0.0150432	0.423328
ENSG00000101546	RBFA	79863	-0.342442	2.93155	7.02231	0.0151326	0.424455
ENSG00000135778	NTPCR	84284	0.183025	5.12213	7.01981	0.0151483	0.424455
ENSG00000235100	NA	NA	-1.2717	-1.59365	7.01437	0.0151824	0.424455
ENSG00000143858	SYT2	127833	2.19686	4.40347	7.06759	0.0151905	0.424455
ENSG00000101577	LPIN2	9663	0.21626	6.49252	7.01211	0.0151966	0.424455
ENSG00000163359	COL6A3	1293	3.95148	5.96342	7.06403	0.0152127	0.424455
ENSG00000074660	SCARF1	8578	0.368131	5.40665	7.00618	0.0152339	0.424455
ENSG00000060982	BCAT1	586	-0.335931	9.15225	7.00288	0.0152548	0.424455
ENSG00000104756	KCTD9	54793	-0.239708	5.24531	6.99975	0.0152746	0.424455
ENSG00000113460	BRIX1	55299	-0.267259	5.44215	6.99642	0.0152957	0.424455
ENSG00000008323	PLEKHG6	55200	0.611686	2.26662	6.98366	0.0153768	0.426114
ENSG00000215424	MCM3AP-AS1	114044	0.438536	3.08884	6.97719	0.0154181	0.426666
ENSG00000169951	ZNF764	92595	0.393338	2.96801	6.96994	0.0154645	0.427259
ENSG00000100206	DMC1	11144	-0.58408	2.38287	6.96717	0.0154822	0.427259
ENSG00000123009	NA	NA	-0.686269	-0.75443	6.96116	0.0155209	0.42769
ENSG00000107164	FUBP3	8939	-0.154173	6.82528	6.956	0.0155542	0.42769
ENSG00000225889	NA	NA	0.637247	1.44646	6.95235	0.0155778	0.42769
ENSG00000133121	STARD13	90627	0.809802	3.16903	6.95147	0.0155835	0.42769
ENSG00000182628	SKA2	348235	-0.234843	6.11302	6.94272	0.0156402	0.428249
ENSG00000100522	GNPNAT1	64841	-0.315909	5.31874	6.93784	0.0156719	0.428249
ENSG00000167196	FBXO22	26263	0.192482	5.60397	6.93629	0.015682	0.428249
ENSG00000096093	EFHC1	114327	0.546578	3.61226	6.93512	0.0156896	0.428249
ENSG00000026103	FAS	355	0.478214	3.39565	6.93113	0.0157156	0.428375
ENSG00000183199	HSP90AB3P	3327	-0.423185	1.39094	6.92584	0.0157502	0.428732
ENSG00000160867	FGFR4	2264	-0.976578	3.65305	6.91333	0.0158324	0.429081
ENSG00000197472	ZNF695	57116	-1.94723	1.61691	6.90959	0.015857	0.429081
ENSG00000115459	ELMOD3	84173	0.318694	3.96699	6.90736	0.0158717	0.429081
ENSG00000116396	KCNC4	3749	-0.474381	2.63677	6.90096	0.0159141	0.429081
ENSG00000105486	LIG1	3978	-0.329988	5.75392	6.89921	0.0159257	0.429081
ENSG00000107949	BCCIP	56647	-0.188793	6.40668	6.89657	0.0159432	0.429081
ENSG00000002016	RAD52	5893	0.716022	3.84819	6.89627	0.0159657	0.429081
ENSG00000134516	DOCK2	1794	0.399587	7.94529	6.89182	0.0159747	0.429081
ENSG00000176896	TCEANC	170082	0.472374	2.2631	6.88844	0.0159972	0.429081
ENSG00000106484	MEST	4232	-0.553199	6.58983	6.89704	0.0159973	0.429081
ENSG00000164938	TP53INP1	94241	0.653713	7.99836	6.92516	0.0160363	0.429081
ENSG00000038210	PI4K2B	55300	-0.453559	4.70189	6.88121	0.0160455	0.429081
ENSG00000164038	SLC9B2	133308	-0.815286	3.78361	6.89076	0.0160581	0.429081
ENSG00000128617	OPN1SW	611	-0.58283	1.6263	6.87849	0.0160637	0.429081
ENSG00000196230	TUBB	203068	-0.294954	9.85349	6.86705	0.0161404	0.430555
ENSG00000131951	LRRC9	341883	-2.62161	-0.238413	7.42445	0.0162099	0.431
ENSG00000165733	BMS1	9790	-0.218823	6.87026	6.85504	0.0162215	0.431
ENSG00000189292	ALKAL2	285016	-2.76391	-1.35625	6.85499	0.0162218	0.431
ENSG00000179455	MKRN3	7681	-4.22906	-1.73633	7.72201	0.0162502	0.431182
ENSG00000164185	ZNF474	133923	-2.17162	-0.34489	6.83486	0.0163586	0.431819
ENSG00000144488	ESPNL	339768	-3.59347	-0.00696625	7.67732	0.01638	0.431819
ENSG00000198795	ZNF521	25925	-3.26667	4.16887	6.83886	0.016403	0.431819
ENSG00000164707	SLC13A4	26266	0.967916	1.32231	6.82599	0.0164194	0.431819
ENSG00000114520	SNX4	8723	-0.16996	5.99599	6.82415	0.016432	0.431819
ENSG00000090861	AARS1	16	0.245846	8.58154	6.8234	0.0164371	0.431819
ENSG00000128408	RIBC2	26150	-0.814862	0.0487784	6.82178	0.0164483	0.431819
ENSG00000125944	HNRNPR	10236	-0.211567	8.43336	6.82012	0.0164597	0.431819
ENSG00000272335	NA	NA	0.47744	2.55929	6.81436	0.0164994	0.431819
ENSG00000182912	NA	NA	1.25914	0.933778	6.81211	0.0165149	0.431819
ENSG00000197451	HNRNPAB	3182	-0.247444	8.36428	6.81122	0.016521	0.431819
ENSG00000101082	SLA2	84174	-1.12237	4.44285	6.85117	0.0165541	0.431819
ENSG00000108094	CUL2	8453	-0.175367	6.31467	6.80627	0.0165552	0.431819
ENSG00000151131	C12orf45	121053	0.282815	4.98791	6.80219	0.0165835	0.431986
ENSG00000248290	NA	NA	-3.65288	-1.36729	7.00629	0.0166128	0.431986
ENSG00000162367	TAL1	6886	0.714166	8.6599	6.84136	0.0166343	0.431986
ENSG00000274383	NA	NA	-1.1833	-0.703311	6.79226	0.0166525	0.431986
ENSG00000280173	NA	NA	0.486555	2.0035	6.78979	0.0166697	0.431986
ENSG00000149636	DSN1	79980	-0.240504	5.05974	6.78649	0.0166928	0.432023
ENSG00000120705	ETF1	2107	-0.228256	8.12907	6.77511	0.0167725	0.433525
ENSG00000158417	EIF5B	9669	-0.209592	8.33235	6.77035	0.016806	0.433828
ENSG00000135083	CCNJL	79616	-2.06798	3.86232	6.77448	0.0168459	0.434219
ENSG00000100299	ARSA	410	0.337858	3.20773	6.75665	0.0169028	0.434219
ENSG00000112081	SRSF3	6428	-0.293849	8.8316	6.75659	0.0169031	0.434219
ENSG00000129244	ATP1B2	482	-1.28557	4.06827	11.6166	0.0169348	0.434219
ENSG00000130517	PGPEP1	54858	0.315918	6.30106	6.75136	0.0169402	0.434219
ENSG00000143878	RHOB	388	0.655428	4.84467	6.76883	0.0169571	0.434219
ENSG00000089195	TRMT6	51605	-0.270882	5.06392	6.74672	0.0169732	0.434219
ENSG00000272979	NA	NA	-1.25169	-1.05157	6.74271	0.0170018	0.434393
ENSG00000100068	LRP5L	91355	0.93634	1.07941	6.73859	0.0170312	0.434589
ENSG00000162066	AMDHD2	51005	0.494306	1.6956	6.73437	0.0170614	0.434607
ENSG00000108953	YWHAE	7531	-0.206279	9.42594	6.72652	0.0171177	0.434607
ENSG00000116560	SFPQ	6421	-0.179322	9.25855	6.72498	0.0171288	0.434607
ENSG00000163950	SLBP	7884	-0.291247	6.39296	6.7228	0.0171444	0.434607
ENSG00000104889	RNASEH2A	10535	-0.378817	4.67472	6.72204	0.0171499	0.434607
ENSG00000196636	SDHAF3	57001	-0.310183	3.87979	6.72031	0.0171624	0.434607
ENSG00000275993	SIK1B	102724428	-2.43138	-0.616425	6.70411	0.0172796	0.435907
ENSG00000177551	NHLH2	4808	-4.04978	0.435047	6.90148	0.0173196	0.435907
ENSG00000129682	FGF13	2258	3.9896	3.57225	6.8254	0.0173209	0.435907
ENSG00000271743	NA	NA	-3.58807	-1.08698	7.17702	0.0173297	0.435907
ENSG00000179965	ZNF771	51333	0.50571	0.940473	6.6913	0.0173729	0.435907
ENSG00000102554	KLF5	688	-0.91442	0.720859	6.68992	0.0173829	0.435907
ENSG00000014138	POLA2	23649	-0.23232	5.19583	6.68953	0.0173858	0.435907
ENSG00000186409	CCDC30	728621	0.743417	0.93533	6.68919	0.0173883	0.435907
ENSG00000117868	ESYT2	57488	-0.229392	6.88373	6.68182	0.0174422	0.436712
ENSG00000130826	DKC1	1736	-0.378037	7.45865	6.67417	0.0174985	0.437572
ENSG00000177030	DEAF1	10522	-0.274183	4.91205	6.66778	0.0175456	0.437796
ENSG00000185104	FAF1	11124	-0.27333	5.80706	6.66702	0.0175513	0.437796
ENSG00000129351	ILF3	3609	-0.201444	9.05854	6.65312	0.0176543	0.437969
ENSG00000198753	PLXNB3	5365	2.66175	2.64606	6.65284	0.0176595	0.437969
ENSG00000135679	MDM2	4193	0.302754	6.76894	6.65049	0.0176739	0.437969
ENSG00000103202	NME4	4833	-0.254331	6.08088	6.64775	0.0176943	0.437969
ENSG00000116580	GON4L	54856	0.165956	6.31946	6.64664	0.0177026	0.437969
ENSG00000143179	UCK2	7371	-0.237488	5.61704	6.64273	0.0177318	0.437969
ENSG00000149136	SSRP1	6749	-0.314671	7.66645	6.64234	0.0177347	0.437969
ENSG00000137812	KNL1	57082	-0.259178	6.19503	6.63852	0.0177633	0.437969
ENSG00000271789	NA	NA	1.76484	-1.77882	6.63374	0.0177991	0.437969
ENSG00000117154	IGSF21	84966	1.26284	2.01412	6.64159	0.0178015	0.437969
ENSG00000100749	VRK1	7443	-0.264769	6.17291	6.63242	0.017809	0.437969
ENSG00000070770	CSNK2A2	1459	-0.165271	7.13486	6.63024	0.0178254	0.437969
ENSG00000269001	NA	NA	0.792566	1.38809	6.62788	0.0178432	0.437969
ENSG00000122707	RECK	8434	0.278807	4.70539	6.62422	0.0178707	0.438107
ENSG00000274536	NA	NA	0.424535	5.44262	6.99722	0.0179247	0.438459
ENSG00000116062	MSH6	2956	-0.288349	8.19123	6.61651	0.017929	0.438459
ENSG00000135709	KIAA0513	9764	0.423594	6.58695	6.61176	0.017965	0.438774
ENSG00000137054	POLR1E	64425	-0.250674	5.10276	6.60475	0.0180182	0.438774
ENSG00000142541	RPL13A	23521	0.21774	9.86164	6.60335	0.0180289	0.438774
ENSG00000107140	TESK1	7016	0.316857	3.01273	6.60314	0.0180304	0.438774
ENSG00000260273	NA	NA	-1.31176	-0.965	6.60036	0.0180516	0.438774
ENSG00000197299	BLM	641	-0.428163	5.98414	6.59316	0.0181066	0.439199
ENSG00000146067	FAM193B	54540	0.419032	4.6769	6.59231	0.0181131	0.439199
ENSG00000250535	NA	NA	-3.56382	1.43787	10.2706	0.0181916	0.440567
ENSG00000163009	NA	NA	-1.15524	-0.0515033	6.57168	0.0182718	0.440954
ENSG00000110218	PANX1	24145	-0.365042	5.78037	6.57096	0.0182774	0.440954
ENSG00000167232	ZNF91	7644	0.341834	5.02575	6.56494	0.018324	0.440954
ENSG00000163217	BMP10	27302	5.30605	1.15848	6.9546	0.0183363	0.440954
ENSG00000203819	NA	NA	-1.21134	-0.393463	6.56321	0.0183374	0.440954
ENSG00000259673	IQCH-AS1	100506686	0.497068	1.76604	6.55606	0.018393	0.440954
ENSG00000135824	RGS8	85397	-0.945689	-0.81424	6.55002	0.0184401	0.440954
ENSG00000183248	PRR36	80164	1.60495	2.54411	6.54826	0.0184539	0.440954
ENSG00000086544	ITPKC	80271	0.401347	3.01203	6.54308	0.0184944	0.440954
ENSG00000069869	NEDD4	4734	-0.290498	4.93778	6.54254	0.0184987	0.440954
ENSG00000278829	NA	NA	2.25075	-1.59738	6.53978	0.0185202	0.440954
ENSG00000147324	MFHAS1	9258	-0.338146	5.91596	6.53898	0.0185266	0.440954
ENSG00000119820	YIPF4	84272	0.201136	6.22237	6.53805	0.0185339	0.440954
ENSG00000276571	NA	NA	-1.28162	-0.693214	6.53742	0.0185388	0.440954
ENSG00000213937	CLDN9	9080	1.01108	-0.823639	6.53626	0.0185479	0.440954
ENSG00000249992	TMEM158	25907	-1.36904	2.30194	6.53464	0.0185607	0.440954
ENSG00000149970	CNKSR2	22866	-3.51081	3.18147	6.81628	0.0186525	0.44183
ENSG00000067533	RRP15	51018	-0.292437	5.78484	6.52169	0.0186628	0.44183
ENSG00000149798	CDC42EP2	10435	-1.0024	1.74422	6.52156	0.0186639	0.44183
ENSG00000137992	DBT	1629	0.315141	6.13547	6.51158	0.0187431	0.442732
ENSG00000163281	GNPDA2	132789	-0.293663	4.28823	6.51117	0.0187463	0.442732
ENSG00000160161	CILP2	148113	6.10993	1.89577	6.67639	0.0187786	0.442782
ENSG00000177169	ULK1	8408	0.356465	4.73805	6.50258	0.0188148	0.442782
ENSG00000125319	HROB	78995	-0.381151	2.90841	6.50163	0.0188224	0.442782
ENSG00000173406	DAB1	1600	1.91516	3.20618	6.53449	0.0188371	0.442782
ENSG00000082898	XPO1	7514	-0.172609	8.96992	6.49372	0.0188857	0.443404
ENSG00000095777	MYO3A	53904	-3.82089	1.39049	6.6762	0.0189572	0.443736
ENSG00000214140	PRCD	768206	1.92209	-1.00797	6.48382	0.0189653	0.443736
ENSG00000112312	GMNN	51053	-0.363043	5.74476	6.48367	0.0189665	0.443736
ENSG00000149131	SERPING1	710	0.599789	6.21335	6.49975	0.0190213	0.444497
ENSG00000127423	AUNIP	79000	-0.390339	4.52315	6.46949	0.0190812	0.445377
ENSG00000022567	SLC45A4	57210	0.356363	4.84737	6.46425	0.0191238	0.445707
ENSG00000164171	ITGA2	3673	-1.00391	3.69598	6.46081	0.0191549	0.445707
ENSG00000105717	PBX4	80714	1.59365	1.22789	6.45808	0.019174	0.445707
ENSG00000146242	TPBG	7162	0.785668	3.30697	6.45019	0.0192385	0.445707
ENSG00000161888	SPC24	147841	-0.404259	3.81425	6.44923	0.0192464	0.445707
ENSG00000232098	NA	NA	0.461394	3.00942	6.44783	0.0192579	0.445707
ENSG00000170837	GPR27	2850	-0.99301	3.11617	6.45751	0.0192738	0.445707
ENSG00000143224	PPOX	5498	0.312158	3.59321	6.44588	0.0192738	0.445707
ENSG00000196588	MRTFA	57591	0.170932	6.80322	6.44039	0.0193189	0.446233
ENSG00000156787	TBC1D31	93594	-0.233085	4.32318	6.43354	0.0193754	0.446878
ENSG00000054793	ATP9A	10079	1.70841	4.71063	6.47719	0.0194005	0.446878
ENSG00000040633	PHF23	79142	0.261238	6.11312	6.42332	0.0194599	0.446878
ENSG00000260855	NA	NA	-1.03624	0.171764	6.42314	0.0194614	0.446878
ENSG00000081803	CADPS2	93664	1.46963	3.5773	6.4387	0.019475	0.446878
ENSG00000124193	SRSF6	6431	-0.207968	8.17923	6.42078	0.019481	0.446878
ENSG00000149516	MS4A3	932	-3.5232	3.52163	6.43032	0.0195529	0.44743
ENSG00000104221	BRF2	55290	-0.376558	1.785	6.41138	0.0195593	0.44743
ENSG00000111653	ING4	51147	0.35128	4.69436	6.40372	0.0196233	0.44743
ENSG00000102452	NALCN	259232	2.61752	-1.42203	6.40284	0.0196307	0.44743
ENSG00000162909	CAPN2	824	-0.595144	5.61102	6.41365	0.0196399	0.44743
ENSG00000260367	NA	NA	0.921613	-0.470507	6.3955	0.0196922	0.44743
ENSG00000266028	SRGAP2	23380	0.294994	6.14617	6.39208	0.019721	0.44743
ENSG00000155959	VBP1	7411	-0.198634	6.44208	6.39191	0.0197225	0.44743
ENSG00000175938	ORAI3	93129	0.339111	3.34363	6.39129	0.0197277	0.44743
ENSG00000165669	FAM204A	63877	-0.216412	5.34842	6.38854	0.0197508	0.44743
ENSG00000143303	RRNAD1	51093	0.30632	3.91393	6.3857	0.0197748	0.44743
ENSG00000196937	FAM3C	10447	-0.313438	4.90457	6.38538	0.0197775	0.44743
ENSG00000174669	SLC29A2	3177	0.468547	4.79731	6.38317	0.0197962	0.44743
ENSG00000146757	ZNF92	168374	-0.210305	5.77644	6.37231	0.0198883	0.448387
ENSG00000095066	HOOK2	29911	0.495052	3.97179	6.37208	0.0198902	0.448387
ENSG00000157021	NA	NA	2.7755	-1.34336	6.37024	0.0199059	0.448387
ENSG00000126822	PLEKHG3	26030	1.52652	5.09724	6.40511	0.0199989	0.448593
ENSG00000180432	CYP8B1	1582	2.95342	-0.797556	6.70933	0.0200283	0.448593
ENSG00000161905	ALOX15	246	0.914917	0.719321	6.35492	0.0200367	0.448593
ENSG00000139514	SLC7A1	6541	-0.512808	7.53933	6.37073	0.0200502	0.448593
ENSG00000116353	MECR	51102	-0.281464	3.50255	6.35306	0.0200527	0.448593
ENSG00000111358	GTF2H3	2967	-0.241264	5.89415	6.34503	0.0201216	0.448593
ENSG00000279833	NA	NA	0.87293	-0.852802	6.34413	0.0201294	0.448593
ENSG00000277462	ZNF670	93474	-0.347364	3.41748	6.34272	0.0201415	0.448593
ENSG00000164253	WDR41	55255	-0.163168	6.00581	6.3356	0.020203	0.448593
ENSG00000214530	STARD10	10809	0.366827	3.53389	6.33553	0.0202036	0.448593
ENSG00000153832	FBXO36	130888	-0.58203	2.53268	6.33516	0.0202068	0.448593
ENSG00000115053	NCL	4691	-0.270579	10.646	6.33457	0.020212	0.448593
ENSG00000119401	TRIM32	22954	0.287567	4.14887	6.33294	0.0202261	0.448593
ENSG00000111799	COL12A1	1303	5.31185	2.07969	6.37655	0.0202416	0.448593
ENSG00000270076	NA	NA	1.36745	-1.15419	6.32653	0.0202817	0.448593
ENSG00000115392	FANCL	55120	-0.273594	4.56726	6.32569	0.020289	0.448593
ENSG00000112769	LAMA4	3910	6.34612	-0.505204	6.471	0.0203004	0.448593
ENSG00000107882	SUFU	51684	0.297959	5.90388	6.32222	0.0203191	0.448593
ENSG00000276231	PIK3R6	146850	0.820736	3.55041	6.32079	0.0204356	0.450666
ENSG00000187672	ERC2	26059	-0.725062	2.39693	6.3033	0.0204846	0.450682
ENSG00000182902	SLC25A18	83733	0.851898	0.0274442	6.3016	0.0204995	0.450682
ENSG00000206561	COLQ	8292	0.934103	-0.232844	6.29677	0.0205421	0.450682
ENSG00000164086	DUSP7	1849	0.368395	6.1032	6.29598	0.0205491	0.450682
ENSG00000173674	EIF1AX	1964	-0.243566	6.87331	6.29451	0.020562	0.450682
ENSG00000198185	ZNF334	55713	0.442956	4.4237	6.2931	0.0205745	0.450682
ENSG00000109452	INPP4B	8821	0.514326	4.52658	6.28993	0.0206024	0.450682
ENSG00000262370	NA	NA	0.621087	2.31809	6.28136	0.0206784	0.450682
ENSG00000173933	RBM4	5936	-0.488047	2.30956	6.27697	0.0207174	0.450682
ENSG00000279307	NDUFAF2P1	727919	-1.09585	-0.135962	6.27635	0.0207229	0.450682
ENSG00000213160	KLHL23	151230	-0.474834	6.00846	6.27359	0.0207475	0.450682
ENSG00000268903	NA	NA	0.988689	0.324607	6.27302	0.0207526	0.450682
ENSG00000106263	EIF3B	8662	-0.222744	8.06031	6.27218	0.0207601	0.450682
ENSG00000130035	GALNT8	26290	1.40109	0.581268	6.27146	0.0207665	0.450682
ENSG00000107796	ACTA2	59	1.56737	0.836164	6.26894	0.020789	0.450682
ENSG00000119669	IRF2BPL	64207	0.329219	6.24035	6.26801	0.0207972	0.450682
ENSG00000172115	CYCS	54205	-0.281544	8.11805	6.2565	0.0209004	0.451905
ENSG00000107105	ELAVL2	1993	-3.74356	3.16339	6.43512	0.0209076	0.451905
ENSG00000101972	STAG2	10735	-0.146598	8.31341	6.25415	0.0209215	0.451905
ENSG00000247081	LOC105369147	105369147	-1.57813	0.296767	6.25132	0.020947	0.451967
ENSG00000175538	KCNE3	10008	0.369071	6.04683	6.24697	0.0209863	0.452021
ENSG00000159593	NAE1	8883	-0.293074	6.58565	6.24603	0.0209948	0.452021
ENSG00000250317	SMIM20	389203	0.266455	4.62623	6.24215	0.0210298	0.452248
ENSG00000187735	TCEA1	6917	-0.156074	6.89147	6.23957	0.0210532	0.452248
ENSG00000239670	NA	NA	2.00884	-2.18298	6.34598	0.0211008	0.452248
ENSG00000198909	MAP3K3	4215	0.248356	5.59568	6.23278	0.0211148	0.452248
ENSG00000153107	ANAPC1	64682	-0.255664	6.39543	6.23226	0.0211195	0.452248
ENSG00000227946	NA	NA	-0.54172	0.819533	6.22393	0.0211954	0.452248
ENSG00000235109	ZSCAN31	64288	0.430642	2.48642	6.22349	0.0211994	0.452248
ENSG00000152795	HNRNPDL	9987	-0.264858	8.46972	6.22209	0.0212122	0.452248
ENSG00000111907	TPD52L1	7164	-2.00281	1.48674	6.22139	0.0212186	0.452248
ENSG00000166135	HIF1AN	55662	0.148455	6.9761	6.21996	0.0212317	0.452248
ENSG00000136159	NUDT15	55270	-0.334237	5.10607	6.21161	0.0213082	0.453204
ENSG00000253549	NA	NA	0.622923	-0.459506	6.21012	0.0213219	0.453204
ENSG00000198837	DENND4B	9909	0.233927	6.24719	6.20489	0.02137	0.453391
ENSG00000233093	LINC00892	100128420	3.72067	-1.00641	7.39237	0.0213761	0.453391
ENSG00000102317	RBM3	5935	-0.403542	7.88686	6.19728	0.0214402	0.454269
ENSG00000132305	IMMT	10989	-0.1892	7.38359	6.19339	0.0214763	0.454296
ENSG00000011132	APBA3	9546	0.311908	2.5738	6.19223	0.021487	0.454296
ENSG00000100979	PLTP	5360	-1.10416	5.01839	6.22936	0.0215467	0.455078
ENSG00000220785	NA	NA	0.553593	2.02421	6.17233	0.0216723	0.456403
ENSG00000068323	TFE3	7030	0.217474	6.42991	6.17219	0.0216736	0.456403
ENSG00000132341	RAN	5901	-0.261656	8.78582	6.16929	0.0217008	0.456403
ENSG00000204519	ZNF551	90233	-0.360977	5.03501	6.16451	0.0217456	0.456403
ENSG00000073282	TP63	8626	-4.26004	-1.39346	6.33901	0.0217478	0.456403
ENSG00000149639	SOGA1	140710	0.547092	6.23624	6.18244	0.0217651	0.456403
ENSG00000170545	SMAGP	57228	0.500718	2.63234	6.16199	0.0217694	0.456403
ENSG00000133101	CCNA1	8900	-1.99361	-1.69279	6.15629	0.021823	0.457047
ENSG00000058804	NDC1	55706	-0.250864	6.92944	6.13715	0.0220043	0.459273
ENSG00000001631	KRIT1	889	0.167946	5.74704	6.13342	0.0220399	0.459273
ENSG00000104998	IL27RA	9466	-0.53133	4.83668	6.13383	0.0220512	0.459273
ENSG00000197170	PSMD12	5718	-0.24165	6.81565	6.12978	0.0220747	0.459273
ENSG00000276043	UHRF1	29128	-0.470106	5.17914	6.12841	0.0220957	0.459273
ENSG00000185527	PDE6G	5148	1.28477	1.11264	7.89625	0.0221012	0.459273
ENSG00000178234	GALNT11	63917	0.185191	4.95672	6.126	0.0221108	0.459273
ENSG00000110665	C11orf21	29125	0.546807	7.25933	6.14806	0.0221131	0.459273
ENSG00000114631	PODXL2	50512	-0.758869	3.32595	6.12211	0.0221481	0.45952
ENSG00000203326	ZNF525	170958	0.335862	4.58259	6.11469	0.0222194	0.460189
ENSG00000198933	TBKBP1	9755	0.381366	4.18178	6.11397	0.0222263	0.460189
ENSG00000163328	GPR155	151556	0.483566	3.31448	6.11081	0.0222568	0.460253
ENSG00000160570	DEDD2	162989	0.322728	3.97879	6.1062	0.0223013	0.460253
ENSG00000183741	CBX6	23466	0.20175	5.61827	6.10222	0.0223397	0.460253
ENSG00000227398	NA	NA	0.532652	1.28454	6.09782	0.0223824	0.460253
ENSG00000159899	NPR2	4882	0.466702	2.3383	6.0966	0.0223943	0.460253
ENSG00000018189	RUFY3	22902	0.338107	5.72751	6.0965	0.0223952	0.460253
ENSG00000164163	ABCE1	6059	-0.236183	7.35485	6.09582	0.0224018	0.460253
ENSG00000177479	ARIH2	10425	0.255036	6.5554	6.09168	0.0224421	0.460253
ENSG00000085999	RAD54L	8438	-0.428919	4.02916	6.08874	0.0224706	0.460253
ENSG00000077152	UBE2T	29089	-0.284216	4.53308	6.08584	0.022499	0.460253
ENSG00000105202	FBL	2091	-0.235206	7.14396	6.08497	0.0225075	0.460253
ENSG00000171202	TMEM126A	84233	-0.277484	4.22748	6.08369	0.0225199	0.460253
ENSG00000101444	AHCY	191	-0.301937	7.32054	6.07906	0.0225652	0.460253
ENSG00000166704	ZNF606	80095	0.387554	4.17944	6.07337	0.0226211	0.460253
ENSG00000135956	TMEM127	55654	0.212729	6.49096	6.06766	0.0226772	0.460253
ENSG00000245148	ARAP1-AS2	100506020	0.973504	-0.299315	6.067	0.0226837	0.460253
ENSG00000175066	GK5	256356	-0.302367	4.6411	6.06608	0.0226927	0.460253
ENSG00000101166	PRELID3B	51012	-0.2251	6.55186	6.06406	0.0227127	0.460253
ENSG00000132002	DNAJB1	3337	0.340539	6.53096	6.06362	0.0227171	0.460253
ENSG00000113389	NPR3	4883	4.42422	3.70533	6.1055	0.0227186	0.460253
ENSG00000113649	TCERG1	10915	-0.17454	7.40905	6.06221	0.0227309	0.460253
ENSG00000136574	GATA4	2626	-2.21277	-0.510583	6.08536	0.0227362	0.460253
ENSG00000251666	NA	NA	1.29003	-1.01449	6.05622	0.0227902	0.460445
ENSG00000266970	LOC101928674	101928674	2.20546	-1.14309	6.05603	0.0227921	0.460445
ENSG00000225377	NRSN2-AS1	100507459	-0.378483	2.10404	6.05305	0.0228216	0.460445
ENSG00000172020	GAP43	2596	-3.81277	1.53261	6.21933	0.0228484	0.460445
ENSG00000177879	AP3S1	1176	-0.200972	5.89079	6.04909	0.0228609	0.460445
ENSG00000092201	SUPT16H	11198	-0.255224	8.79808	6.04666	0.022885	0.460466
ENSG00000261211	NA	NA	0.590898	1.64401	6.04216	0.0229298	0.460903
ENSG00000196967	ZNF585A	199704	0.438586	3.05299	6.02897	0.0230617	0.463089
ENSG00000091140	DLD	1738	-0.216641	7.27819	6.02312	0.0231206	0.463388
ENSG00000257803	NA	NA	1.11024	-1.56906	6.02154	0.0231365	0.463388
ENSG00000164105	SAP30	8819	-0.317165	3.56021	6.02058	0.0231462	0.463388
ENSG00000176619	LMNB2	84823	-0.298104	6.99283	6.01823	0.0231699	0.463398
ENSG00000100281	HMGXB4	10042	-0.263553	6.20459	6.0118	0.0232348	0.464232
ENSG00000136870	ZNF189	7743	0.216192	5.04044	5.999	0.0233647	0.466161
ENSG00000213214	ARHGEF35	445328	1.72972	1.34877	5.9977	0.023378	0.466161
ENSG00000229133	RPS7P4	149224	0.622465	-0.833168	5.99148	0.0234415	0.466453
ENSG00000139292	LGR5	8549	6.75985	-2.9077	6.11198	0.0234459	0.466453
ENSG00000158555	GDPD5	81544	0.849648	1.81463	5.98897	0.0234672	0.466453
ENSG00000185088	RPS27L	51065	0.320855	6.16451	5.98508	0.023507	0.466453
ENSG00000104365	IKBKB	3551	0.24536	5.5888	5.98125	0.0235463	0.466453
ENSG00000095397	WHRN	25861	3.04189	1.36539	5.9883	0.0235652	0.466453
ENSG00000268225	NA	NA	0.747803	1.06348	5.97884	0.0235711	0.466453
ENSG00000268798	NA	NA	0.946257	-0.340863	5.97802	0.0235795	0.466453
ENSG00000136383	ALPK3	57538	0.387836	5.74771	5.97191	0.0236425	0.467237
ENSG00000109265	CRACD	57482	-1.31052	4.35575	5.97662	0.0236851	0.467617
ENSG00000157911	PEX10	5192	-0.348086	2.56427	5.96499	0.023714	0.467725
ENSG00000143870	PDIA6	10130	-0.281174	7.91646	5.95868	0.0237794	0.467993
ENSG00000172273	HINFP	25988	0.246616	4.55318	5.95763	0.0237903	0.467993
ENSG00000072041	SLC6A15	55117	-4.93133	4.20616	6.15906	0.0238155	0.467993
ENSG00000169684	CHRNA5	1138	-0.61497	1.51031	5.95465	0.0238213	0.467993
ENSG00000151892	GFRA1	2674	3.15191	1.7108	5.98632	0.023869	0.46847
ENSG00000166503	HDGFL3	50810	0.341238	6.67586	5.94471	0.023925	0.468738
ENSG00000177076	ACER2	340485	0.668198	2.42501	5.94368	0.0239358	0.468738
ENSG00000186073	CDIN1	84529	-0.274264	3.53694	5.94057	0.0239683	0.468738
ENSG00000197847	SLC22A20P	440044	-0.972915	0.891438	5.93979	0.0239765	0.468738
ENSG00000277161	PIGW	284098	-0.399325	4.05974	5.92684	0.0241126	0.470935
ENSG00000092377	TBL1Y	90665	-2.73285	1.113	5.92262	0.0241572	0.470935
ENSG00000162148	PPP1R32	220004	1.01915	0.43321	5.9224	0.0241596	0.470935
ENSG00000099875	MKNK2	2872	0.199136	6.51326	5.91615	0.0242258	0.471348
ENSG00000186231	KLHL32	114792	1.51708	-1.31396	5.91588	0.0242286	0.471348
ENSG00000121104	FAM117A	81558	0.491382	4.6003	5.91372	0.0242516	0.471348
ENSG00000066422	ZBTB11	27107	0.202813	6.16369	5.90806	0.0243117	0.471962
ENSG00000243943	ZNF512	84450	0.289742	4.99406	5.90529	0.0243412	0.471962
ENSG00000133657	ATP13A3	79572	-0.221883	8.71565	5.90409	0.024354	0.471962
ENSG00000204611	ZNF616	90317	0.411449	4.82774	5.90108	0.0243862	0.472087
ENSG00000043143	JADE2	23338	0.308102	5.08448	5.89507	0.0244505	0.472087
ENSG00000142961	MOB3C	148932	0.269939	5.40107	5.89398	0.0244622	0.472087
ENSG00000138382	METTL5	29081	-0.215681	5.03655	5.89383	0.0244637	0.472087
ENSG00000166197	NOLC1	9221	-0.291875	8.04405	5.89207	0.0244826	0.472087
ENSG00000145431	PDGFC	56034	0.298908	6.13649	5.88972	0.0245078	0.472087
ENSG00000109323	MANBA	4126	0.295034	5.88494	5.88805	0.0245258	0.472087
ENSG00000076555	ACACB	32	0.365757	3.36188	5.87793	0.0246349	0.47373
ENSG00000121864	ZNF639	51193	-0.195183	5.31858	5.87324	0.0246856	0.474249
ENSG00000164402	SEPTIN8	23176	-0.321036	4.79009	5.86847	0.0247374	0.474391
ENSG00000239213	NA	NA	0.583447	2.31203	5.86573	0.0247671	0.474391
ENSG00000154263	ABCA10	10349	1.27707	-0.983298	5.86014	0.024828	0.474391
ENSG00000221829	FANCG	2189	-0.320161	4.46048	5.85921	0.0248382	0.474391
ENSG00000167088	SNRPD1	6632	-0.281717	7.0234	5.85898	0.0248407	0.474391
ENSG00000118620	ZNF430	80264	-0.211611	4.97638	5.85758	0.0248559	0.474391
ENSG00000230453	ANKRD18B	441459	-2.09919	2.76826	8.57679	0.0248592	0.474391
ENSG00000205436	EXOC3L4	91828	3.63331	1.77481	5.95206	0.0249132	0.474968
ENSG00000230177	NA	NA	0.649124	0.211445	5.84119	0.0250355	0.475501
ENSG00000226252	NA	NA	0.921358	3.98692	6.04087	0.0250544	0.475501
ENSG00000112697	TMEM30A	55754	0.257979	8.2591	5.83771	0.0250738	0.475501
ENSG00000059122	FLYWCH1	84256	0.293742	4.07864	5.83572	0.0250959	0.475501
ENSG00000102158	MAGT1	84061	-0.231976	7.25397	5.83487	0.0251052	0.475501
ENSG00000130066	SAT1	6303	0.352039	8.82544	5.83438	0.0251106	0.475501
ENSG00000280987	MATR3	9782	-0.830869	1.77123	5.83334	0.0251221	0.475501
ENSG00000155858	LSM11	134353	-0.289618	4.23213	5.83051	0.0251534	0.475501
ENSG00000188677	PARVB	29780	-0.495356	5.53383	5.83482	0.0251999	0.475501
ENSG00000010295	IFFO1	25900	0.272628	4.12759	5.82406	0.0252248	0.475501
ENSG00000049541	RFC2	5982	-0.244068	5.95596	5.82396	0.0252259	0.475501
ENSG00000196391	ZNF774	342132	0.717735	1.32885	5.823	0.0252366	0.475501
ENSG00000164211	STARD4	134429	0.393086	7.69494	5.82105	0.0252583	0.475501
ENSG00000213551	DNAJC9	23234	-0.315562	4.43338	5.8196	0.0252744	0.475501
ENSG00000124802	EEF1E1	9521	-0.331114	3.02025	5.81059	0.0253748	0.476818
ENSG00000257017	HP	3240	-2.64819	-0.208798	5.97746	0.0254002	0.476818
ENSG00000168300	PCMTD1	115294	0.382596	6.36835	5.80394	0.0254493	0.476818
ENSG00000163739	CXCL1	2919	-1.05878	1.87209	5.80219	0.0254815	0.476818
ENSG00000222009	BTBD19	149478	0.533323	3.92041	5.80081	0.0254844	0.476818
ENSG00000135698	MPHOSPH6	10200	-0.217626	4.79066	5.79519	0.0255476	0.476818
ENSG00000113368	LMNB1	4001	-0.486451	8.1481	5.80998	0.0255512	0.476818
ENSG00000182010	RTKN2	219790	-0.442429	4.89731	5.79227	0.0255804	0.476818
ENSG00000122565	CBX3	11335	-0.219044	8.46198	5.79191	0.0255845	0.476818
ENSG00000050730	TNIP3	79931	-1.23153	-0.836191	5.7904	0.0256015	0.476818
ENSG00000104814	MAP4K1	11184	-0.484235	1.26961	5.78992	0.0256069	0.476818
ENSG00000116819	TFAP2E	339488	1.61303	-1.65624	5.78566	0.025655	0.477257
ENSG00000130204	TOMM40	10452	-0.346093	5.83941	5.78361	0.0256782	0.477257
ENSG00000171533	MAP6	4135	2.36228	-0.173442	8.6679	0.0257406	0.47775
ENSG00000158296	SLC13A3	64849	1.57162	2.50498	5.79157	0.0257545	0.47775
ENSG00000233213	NA	NA	1.12216	-0.826786	5.93041	0.0257765	0.47775
ENSG00000174748	RPL15	6138	0.163276	9.79988	5.77108	0.0258205	0.47786
ENSG00000149657	LSM14B	149986	0.153024	5.83603	5.77023	0.0258303	0.47786
ENSG00000185238	PRMT3	10196	-0.187052	5.3106	5.76498	0.0258902	0.478096
ENSG00000170881	RNF139	11236	-0.250724	5.63557	5.76492	0.0258909	0.478096
ENSG00000150753	CCT5	22948	-0.251004	8.31262	5.75572	0.0259963	0.479326
ENSG00000171163	ZNF692	55657	0.571134	4.05225	5.75492	0.0260055	0.479326
ENSG00000173327	MAP3K11	4296	0.2088	5.9154	5.75129	0.0260471	0.47955
ENSG00000213977	TAX1BP3	30851	0.74966	-0.700829	5.74795	0.0260856	0.47955
ENSG00000100906	NFKBIA	4792	-0.342098	6.76401	5.7476	0.0260896	0.47955
ENSG00000108479	GALK1	2584	-0.333373	3.23442	5.7433	0.0261393	0.480021
ENSG00000273008	NA	NA	2.16132	-1.38289	5.74095	0.0261664	0.480078
ENSG00000176531	PHLDB3	653583	0.579815	1.5209	5.72584	0.0263419	0.482854
ENSG00000253626	EIF5AL1	143244	-0.419357	2.12169	5.72189	0.0263879	0.483254
ENSG00000213366	GSTM2	2946	0.573526	4.10288	5.71268	0.0264994	0.484851
ENSG00000105483	CARD8	22900	0.318986	6.48167	5.70662	0.0265668	0.485281
ENSG00000172037	LAMB2	3913	0.622861	5.48256	5.7216	0.0265714	0.485281
ENSG00000094914	AAAS	8086	0.347686	5.56348	5.70306	0.0266088	0.485519
ENSG00000068001	HYAL2	8692	0.320277	3.14255	5.69842	0.0266635	0.486073
ENSG00000169609	C15orf40	123207	-0.248128	3.76208	5.6917	0.026743	0.487079
ENSG00000265681	RPL17	6139	-0.435454	1.62972	5.68765	0.0267911	0.487249
ENSG00000018510	AGPS	8540	-0.189935	7.21816	5.6868	0.0268011	0.487249
ENSG00000103091	WDR59	79726	0.392395	5.59852	5.66895	0.0270142	0.490676
ENSG00000108576	SLC6A4	6532	1.56779	-1.30511	5.66424	0.0270707	0.491256
ENSG00000161277	THAP8	199745	0.496861	1.31669	5.65844	0.0271405	0.492075
ENSG00000181315	ZNF322	79692	0.323993	3.31372	5.64716	0.0272768	0.493658
ENSG00000187866	FAM122A	116224	0.237972	4.2951	5.64713	0.0272772	0.493658
ENSG00000163071	SPATA18	132671	1.26476	2.27403	5.66468	0.027315	0.493895
ENSG00000214770	NA	NA	-1.50809	-1.61484	5.63616	0.0274105	0.494674
ENSG00000081870	HSPB11	51668	-0.217026	4.82395	5.63463	0.0274291	0.494674
ENSG00000107672	NSMCE4A	54780	-0.216469	5.08435	5.63436	0.0274324	0.494674
ENSG00000249669	NA	NA	1.19272	-1.79212	5.62377	0.0275619	0.496445
ENSG00000205609	EIF3CL	728689	-0.792174	-0.883422	5.62227	0.0275803	0.496445
ENSG00000169016	E2F6	1876	-0.32773	4.20372	5.61915	0.0276187	0.496519
ENSG00000079482	OPHN1	4983	0.273511	5.6556	5.61789	0.0276341	0.496519
ENSG00000070610	GBA2	57704	0.209509	6.19218	5.61362	0.0276867	0.496715
ENSG00000136485	DCAF7	10238	0.168528	8.09534	5.61297	0.0276947	0.496715
ENSG00000170271	FAXDC2	10826	0.604122	6.18763	5.63127	0.0277222	0.496761
ENSG00000182013	PNMA8A	55228	0.804265	4.07199	5.61838	0.0277763	0.497285
ENSG00000163453	IGFBP7	3490	-1.29044	1.84666	5.60345	0.0278124	0.497485
ENSG00000075340	ADD2	119	1.26011	6.3173	5.63322	0.0278953	0.498008
ENSG00000131876	SNRPA1	6627	-0.254614	5.52471	5.5953	0.0279135	0.498008
ENSG00000169710	FASN	2194	0.371389	9.14942	5.59339	0.0279372	0.498008
ENSG00000168234	TTC39C	125488	-0.366124	3.75609	5.59229	0.0279509	0.498008
ENSG00000231940	RPS7P3	440732	-0.814482	-1.32358	5.58901	0.0279918	0.498008
ENSG00000152253	SPC25	57405	-0.443369	4.2958	5.58833	0.0280003	0.498008
ENSG00000023734	STRAP	11171	-0.210311	7.81125	5.58574	0.0280327	0.498008
ENSG00000125520	SLC2A4RG	56731	-0.358292	3.70813	5.58446	0.0280487	0.498008
ENSG00000258056	LOC105369779	105369779	0.434859	2.47232	5.58308	0.0280659	0.498008
ENSG00000104341	LAPTM4B	55353	-0.46884	7.9688	5.58568	0.0281818	0.499621
ENSG00000204304	PBX2	5089	0.267516	7.61591	5.56917	0.0282406	0.50022
ENSG00000132376	INPP5K	51763	0.259747	4.06003	5.5601	0.0283551	0.501559
ENSG00000159873	CCDC117	150275	0.24516	6.65209	5.55823	0.0283788	0.501559
ENSG00000189308	LIN54	132660	-0.199399	5.31441	5.55723	0.0283915	0.501559
ENSG00000240771	ARHGEF25	115557	3.95818	1.40889	5.63884	0.0285066	0.501902
ENSG00000148229	POLE3	54107	-0.243902	6.35195	5.54495	0.0285477	0.501902
ENSG00000178951	ZBTB7A	51341	0.171215	5.96131	5.54283	0.0285748	0.501902
ENSG00000131944	FAAP24	91442	-0.31896	2.25741	5.5426	0.0285776	0.501902
ENSG00000234743	NA	NA	-0.884619	-1.53237	5.54205	0.0285846	0.501902
ENSG00000205903	ZNF316	100131017	0.244989	4.52634	5.53708	0.0286482	0.501902
ENSG00000151881	TMEM267	64417	-0.282638	3.33846	5.53674	0.0286526	0.501902
ENSG00000241472	PTPRG-AS1	100506994	-0.567579	1.04836	5.53561	0.028667	0.501902
ENSG00000132196	HSD17B7	51478	0.463319	4.27357	5.53461	0.0286798	0.501902
ENSG00000276071	NA	NA	1.21064	-1.43427	5.5337	0.0286915	0.501902
ENSG00000091651	ORC6	23594	-0.295491	5.39163	5.533	0.0287006	0.501902
ENSG00000256663	NA	NA	-0.595002	0.421485	5.52733	0.0287734	0.501902
ENSG00000115687	PASK	23178	-0.308881	4.86624	5.52349	0.0288229	0.501902
ENSG00000164011	ZNF691	51058	0.325685	3.5204	5.52289	0.0288306	0.501902
ENSG00000197385	ZNF860	344787	-3.27995	1.00578	5.66587	0.0288374	0.501902
ENSG00000072954	TMEM38A	79041	1.22269	1.03947	5.52142	0.0288496	0.501902
ENSG00000279852	NA	NA	4.22623	-2.01989	5.61037	0.0288613	0.501902
ENSG00000204386	NEU1	4758	0.246207	5.50912	5.51845	0.028888	0.501902
ENSG00000174628	IQCK	124152	-0.882652	0.868094	6.0635	0.0289098	0.501902
ENSG00000244342	LINC00698	285401	3.50687	2.14403	5.85626	0.0289434	0.501902
ENSG00000158169	FANCC	2176	-0.410787	3.8571	5.51288	0.02896	0.501902
ENSG00000236090	NA	NA	0.703922	-0.813488	5.50966	0.0290019	0.501902
ENSG00000012211	PRICKLE3	4007	0.29869	3.3991	5.50927	0.0290069	0.501902
ENSG00000214706	IFRD2	7866	-0.340345	3.91231	5.50873	0.0290139	0.501902
ENSG00000137843	PAK6	56924	0.974369	0.179233	5.50306	0.0290876	0.502743
ENSG00000151338	MIPOL1	145282	0.787124	3.65444	5.50097	0.029115	0.502781
ENSG00000248485	PCP4L1	654790	1.32831	-0.972042	5.49788	0.0291553	0.502861
ENSG00000153993	SEMA3D	223117	2.72478	1.30681	5.49531	0.0291927	0.502861
ENSG00000134533	RERG	85004	4.99067	-1.32794	5.58395	0.0291951	0.502861
ENSG00000103047	TANGO6	79613	-0.31853	3.84536	5.49263	0.0292239	0.502923
ENSG00000119335	SET	6418	-0.231516	10.0848	5.49039	0.0292532	0.502995
ENSG00000276550	HERC2P2	400322	0.72314	5.88772	5.52064	0.0292948	0.503277
ENSG00000133134	BEX2	84707	0.866988	3.65548	5.48202	0.0293632	0.504018
ENSG00000254952	NA	NA	1.8367	-2.80622	5.74196	0.0294935	0.505819
ENSG00000169607	CKAP2L	150468	-0.311384	5.41458	5.46864	0.02954	0.505942
ENSG00000251867	NA	NA	-0.631232	0.417738	5.46779	0.0295512	0.505942
ENSG00000141431	ASXL3	80816	-2.4831	0.508995	5.94968	0.0296328	0.506324
ENSG00000074800	ENO1	2023	-0.278192	10.1177	5.46104	0.0296409	0.506324
ENSG00000095370	SH2D3C	10044	0.359436	4.57121	5.45866	0.0296726	0.506324
ENSG00000141524	TMC6	11322	0.234077	5.80079	5.45582	0.0297105	0.506324
ENSG00000279989	NA	NA	1.02535	-0.210638	5.4545	0.0297281	0.506324
ENSG00000137207	YIPF3	25844	0.155968	5.5546	5.45403	0.0297344	0.506324
ENSG00000099910	KLHL22	84861	0.262196	3.39006	5.45111	0.0297734	0.506324
ENSG00000175595	ERCC4	2072	0.236669	4.3863	5.45081	0.0297775	0.506324
ENSG00000171425	ZNF581	51545	0.3449	4.09669	5.44884	0.0298038	0.506324
ENSG00000175556	LONRF3	79836	-0.789192	-0.183755	5.44663	0.0298334	0.506324
ENSG00000180190	TDRP	157695	-2.68957	5.90991	5.447	0.0298523	0.506324
ENSG00000100201	DDX17	10521	0.270348	9.90393	5.44294	0.0298829	0.506412
ENSG00000108829	LRRC59	55379	-0.21665	7.04272	5.43298	0.030017	0.507501
ENSG00000284624	NA	NA	1.93524	-2.26597	5.42724	0.0300946	0.507501
ENSG00000175894	TSPEAR	54084	0.837286	-0.628954	5.42573	0.030115	0.507501
ENSG00000163492	CCDC141	285025	-4.02538	1.33637	5.5609	0.0301654	0.507501
ENSG00000157303	SUSD3	203328	0.386451	5.23615	5.42019	0.0301902	0.507501
ENSG00000065485	PDIA5	10954	-0.464182	4.53248	5.41974	0.0301963	0.507501
ENSG00000112379	ARFGEF3	57221	-2.14835	4.89045	5.44113	0.0302139	0.507501
ENSG00000187066	TMEM262	100130348	0.916334	-1.44	5.41821	0.0302171	0.507501
ENSG00000006468	ETV1	2115	0.658899	5.35252	5.44306	0.0302357	0.507501
ENSG00000189298	ZKSCAN3	80317	0.432133	3.34534	5.41531	0.0302566	0.507501
ENSG00000162836	ACP6	51205	0.325122	4.03399	5.41152	0.0303082	0.507501
ENSG00000150764	DIXDC1	85458	-0.593473	4.07766	5.40837	0.0303512	0.507501
ENSG00000113296	THBS4	7060	2.05571	3.28455	5.43987	0.0303568	0.507501
ENSG00000269892	NA	NA	1.24282	-1.71142	5.40769	0.0303606	0.507501
ENSG00000168916	ZNF608	57507	0.789889	4.59028	5.42436	0.0303788	0.507501
ENSG00000085382	HACE1	57531	-0.255825	4.8821	5.4055	0.0303905	0.507501
ENSG00000136522	MRPL47	57129	-0.223521	5.75388	5.40538	0.0303922	0.507501
ENSG00000214185	XPOTP1	170559	-0.748591	-0.707894	5.40166	0.0304431	0.507501
ENSG00000178764	ZHX2	22882	0.339826	4.35975	5.40118	0.0304498	0.507501
ENSG00000054118	THRAP3	9967	-0.168217	8.30738	5.40052	0.0304588	0.507501
ENSG00000147854	UHRF2	115426	0.228594	6.14218	5.39744	0.0305011	0.507501
ENSG00000102038	SMARCA1	6594	0.473407	6.4696	5.4049	0.0305431	0.507501
ENSG00000143379	SETDB1	9869	0.158571	5.74876	5.39423	0.0305452	0.507501
ENSG00000029363	BCLAF1	9774	-0.238487	8.11791	5.39339	0.0305567	0.507501
ENSG00000121769	FABP3	2170	0.757005	2.48765	5.38997	0.0306039	0.507863
ENSG00000095002	MSH2	4436	-0.393131	7.76211	5.38929	0.0306317	0.507901
ENSG00000110925	CSRNP2	81566	0.314792	4.89315	5.38478	0.0306756	0.508208
ENSG00000111602	TIMELESS	8914	-0.261785	6.5774	5.38272	0.0307041	0.508231
ENSG00000151692	RNF144A	9781	-1.04093	5.62251	5.41325	0.0307519	0.508231
ENSG00000087245	MMP2	4313	-1.32969	4.09077	5.41234	0.0307644	0.508231
ENSG00000281490	NA	NA	0.554975	1.81736	5.37625	0.0307939	0.508231
ENSG00000163882	POLR2H	5437	0.188951	5.26918	5.37332	0.0308347	0.508231
ENSG00000183814	LIN9	286826	-0.246289	4.24727	5.3709	0.0308683	0.508231
ENSG00000171206	TRIM8	81603	0.224934	6.11339	5.37049	0.030874	0.508231
ENSG00000140961	OSGIN1	29948	-1.2178	-1.17235	5.36858	0.0309006	0.508231
ENSG00000268061	NAPA-AS1	100505681	0.97281	-1.10117	5.36691	0.0309239	0.508231
ENSG00000184661	CDCA2	157313	-0.362861	5.52711	5.36638	0.0309314	0.508231
ENSG00000251396	NA	NA	-1.03267	-1.22531	5.35568	0.0310811	0.509273
ENSG00000148019	CEP78	84131	-0.224146	5.84319	5.35486	0.0310927	0.509273
ENSG00000081721	DUSP12	11266	-0.217418	4.40818	5.35383	0.031107	0.509273
ENSG00000197006	METTL9	51108	-0.185277	7.13727	5.35164	0.031138	0.509273
ENSG00000156110	ADK	132	-0.236698	5.33212	5.35107	0.0311459	0.509273
ENSG00000164100	NDST3	9348	-3.83853	0.837741	5.48659	0.0311478	0.509273
ENSG00000111077	TNS2	23371	0.567949	1.25757	5.3453	0.0312272	0.509762
ENSG00000177732	SOX12	6666	0.333474	5.79681	5.34346	0.0312532	0.509762
ENSG00000140374	ETFA	2108	-0.224331	7.44109	5.34339	0.0312542	0.509762
ENSG00000144445	KANSL1L	151050	0.291397	4.36867	5.33945	0.0313099	0.510254
ENSG00000197852	INKA2	55924	0.423458	5.88447	5.33783	0.0313497	0.510298
ENSG00000090674	MCOLN1	57192	0.337106	2.99583	5.33543	0.0313668	0.510298
ENSG00000144677	CTDSPL	10217	-0.847519	6.93741	5.33385	0.0313892	0.510298
ENSG00000116127	ALMS1	7840	-0.207184	6.26323	5.32852	0.031465	0.510972
ENSG00000124587	PEX6	5190	0.321886	4.46805	5.32571	0.0315051	0.510972
ENSG00000178188	SH2B1	25970	0.199858	5.13598	5.32285	0.0315459	0.510972
ENSG00000165490	DDIAS	220042	-0.408805	4.68739	5.32186	0.0315601	0.510972
ENSG00000164933	SLC25A32	81034	-0.25685	5.16477	5.32055	0.0315787	0.510972
ENSG00000164061	BSN	8927	-0.751146	1.05852	5.32017	0.0315841	0.510972
ENSG00000151835	SACS	26278	-0.245058	7.08091	5.31793	0.0316162	0.51107
ENSG00000237877	NA	NA	1.46545	-1.55975	5.31618	0.0316413	0.51107
ENSG00000149929	HIRIP3	8479	-0.282207	4.33596	5.31308	0.0316857	0.511166
ENSG00000124440	HIF3A	64344	4.52479	2.66061	5.39958	0.031737	0.511166
ENSG00000115828	QPCT	25797	-0.70552	2.40003	5.30942	0.0317383	0.511166
ENSG00000198715	GLMP	112770	0.312577	4.27453	5.30833	0.0317539	0.511166
ENSG00000170571	EMB	133418	-0.457145	5.85821	5.31469	0.031779	0.511166
ENSG00000138764	CCNG2	901	0.410023	6.1454	5.30529	0.0318221	0.511166
ENSG00000108578	BLMH	642	-0.184074	6.39137	5.3033	0.0318264	0.511166
ENSG00000108852	MPP2	4355	-0.894375	3.10643	5.30103	0.0318591	0.511281
ENSG00000100129	EIF3L	51386	0.250256	8.0777	5.29488	0.031948	0.512296
ENSG00000140265	ZSCAN29	146050	0.184245	6.03528	5.28969	0.0320233	0.512813
ENSG00000123983	ACSL3	2181	0.289467	7.91102	5.28895	0.032034	0.512813
ENSG00000147874	HAUS6	54801	-0.179926	6.62566	5.28735	0.0320572	0.512813
ENSG00000266356	NA	NA	1.24203	1.1514	5.36425	0.0321467	0.513451
ENSG00000265660	MIR4664	100616318	-0.827671	-0.690593	5.27871	0.0321832	0.513451
ENSG00000168734	PKIG	11142	0.31811	3.41895	5.27806	0.0321927	0.513451
ENSG00000139163	ETNK1	55500	0.324132	7.46793	5.27756	0.0321999	0.513451
ENSG00000087074	PPP1R15A	23645	-0.405382	6.19887	5.27624	0.0322327	0.513463
ENSG00000177640	CASC2	255082	0.863627	-0.413801	5.274	0.0322521	0.513463
ENSG00000198863	RUNDC1	146923	0.306602	4.6195	5.26495	0.0323848	0.515166
ENSG00000133055	MYBPH	4608	1.12335	1.43852	5.39924	0.0324218	0.515345
ENSG00000107745	MICU1	10367	-0.216212	6.74023	5.25892	0.0324736	0.515695
ENSG00000159082	SYNJ1	8867	0.217154	5.2497	5.25743	0.0324955	0.515695
ENSG00000213585	VDAC1	7416	-0.230635	7.98605	5.25054	0.0325975	0.516903
ENSG00000134452	FBH1	84893	0.209334	5.64567	5.24847	0.0326281	0.516978
ENSG00000121671	CRY2	1408	0.194838	4.0694	5.24509	0.0326783	0.517136
ENSG00000139168	ZCRB1	85437	-0.154441	5.84101	5.24264	0.0327148	0.517136
ENSG00000142875	PRKACB	5567	0.634364	5.78558	5.26498	0.0327662	0.517136
ENSG00000226752	CUTALP	253039	0.25934	5.12331	5.23909	0.0327675	0.517136
ENSG00000278921	EPB41L4A-DT	54508	-3.56112	-1.96423	5.36707	0.0328055	0.517136
ENSG00000235903	CPB2-AS1	100509894	1.51029	-1.27079	5.23642	0.0328074	0.517136
ENSG00000078140	UBE2K	3093	-0.154327	8.15274	5.23562	0.0328193	0.517136
ENSG00000163964	PIGX	54965	-0.20236	4.77191	5.2119	0.0331756	0.522339
ENSG00000163655	GMPS	8833	-0.249244	7.70529	5.20368	0.0333001	0.523886
ENSG00000177707	NECTIN3	25945	-0.782325	4.93516	5.22292	0.0334405	0.524721
ENSG00000131981	LGALS3	3958	-0.948042	1.93392	5.19307	0.0334655	0.524721
ENSG00000066923	STAG3	10734	0.647811	2.30512	5.19194	0.0334788	0.524721
ENSG00000163872	YEATS2	55689	0.303675	6.68065	5.19169	0.0334826	0.524721
ENSG00000009950	MLXIPL	51085	2.54732	1.65693	5.22347	0.0334844	0.524721
ENSG00000249115	HAUS5	23354	-0.261195	3.85218	5.18838	0.0335331	0.525071
ENSG00000074696	HACD3	51495	-0.156973	7.6032	5.18346	0.0336085	0.52584
ENSG00000119686	FLVCR2	55640	-0.756379	1.52971	5.18045	0.0336547	0.52615
ENSG00000130164	LDLR	3949	0.381677	7.83807	5.17741	0.0337108	0.526254
ENSG00000235823	OLMALINC	90271	0.547421	4.69043	5.1817	0.0337416	0.526254
ENSG00000067601	PMS2P4	5382	-0.448402	0.517039	5.17421	0.0337506	0.526254
ENSG00000104332	SFRP1	6422	-3.27742	9.06504	5.20351	0.0337874	0.526254
ENSG00000261061	NA	NA	-0.463259	2.04869	5.17146	0.033793	0.526254
ENSG00000077514	POLD3	10714	-0.28994	5.49507	5.16797	0.033847	0.526685
ENSG00000163312	HELQ	113510	0.21007	4.3418	5.16479	0.0338962	0.52704
ENSG00000165891	E2F7	144455	-0.362638	4.88924	5.15862	0.0339917	0.528114
ENSG00000198482	ZNF808	388558	0.320292	3.43504	5.15274	0.0340832	0.529124
ENSG00000122515	ZMIZ2	83637	0.251185	5.66995	5.14112	0.0342648	0.530998
ENSG00000170515	PA2G4	5036	-0.265196	6.88292	5.13907	0.034297	0.530998
ENSG00000164331	ANKRA2	57763	0.244075	4.05089	5.13819	0.0343108	0.530998
ENSG00000163704	PRRT3	285368	0.453098	2.06075	5.13665	0.0343349	0.530998
ENSG00000283429	MIR1244-3	100422872	-0.848497	-1.45037	5.13549	0.0343532	0.530998
ENSG00000110104	CCDC86	79080	-0.295568	4.27343	5.13484	0.0343634	0.530998
ENSG00000242125	SNHG3	8420	-0.480495	4.90054	5.13467	0.0344205	0.531333
ENSG00000077157	PPP1R12B	4660	0.562545	4.91795	5.14281	0.0344382	0.531333
ENSG00000173230	GOLGB1	2804	0.234414	7.55093	5.12665	0.0344924	0.531758
ENSG00000272153	NA	NA	-0.737742	-0.17705	5.11691	0.0346466	0.533405
ENSG00000213722	DDAH2	23564	0.318305	5.3385	5.11525	0.034673	0.533405
ENSG00000171469	ZNF561	93134	0.355928	5.89677	5.11485	0.0346793	0.533405
ENSG00000131351	HAUS8	93323	-0.250593	3.52821	5.11185	0.034727	0.533573
ENSG00000198466	ZNF587	84914	0.165695	4.5093	5.10889	0.0347742	0.533573
ENSG00000189350	TOGARAM2	165186	-3.60162	-0.828761	5.23251	0.0347939	0.533573
ENSG00000135316	SYNCRIP	10492	-0.184543	8.57141	5.10745	0.0347971	0.533573
ENSG00000228175	NA	NA	0.645482	0.4377	5.1024	0.0348778	0.533852
ENSG00000111664	GNB3	2784	0.66739	0.534472	5.10091	0.0349017	0.533852
ENSG00000035141	FAM136A	84908	-0.251547	6.45025	5.09803	0.0349477	0.533852
ENSG00000232187	NA	NA	-0.457441	0.93321	5.0975	0.0349561	0.533852
ENSG00000253669	NA	NA	-2.15222	1.13324	5.0974	0.0349579	0.533852
ENSG00000111186	WNT5B	81029	0.977856	3.62013	5.11415	0.0349897	0.533852
ENSG00000279347	NA	NA	-1.24284	-0.621124	5.09463	0.0350023	0.533852
ENSG00000160818	GPATCH4	54865	-0.302424	5.50275	5.09217	0.0350417	0.534046
ENSG00000102967	DHODH	1723	-0.256203	3.54118	5.07982	0.035241	0.535329
ENSG00000196724	ZNF418	147686	0.460214	3.12341	5.07948	0.0352464	0.535329
ENSG00000198791	CNOT7	29883	-0.175594	7.42969	5.07914	0.0352519	0.535329
ENSG00000170264	FAM161A	84140	-0.315801	3.90125	5.07866	0.0352597	0.535329
ENSG00000247708	STX18-AS1	100507266	0.529044	1.30174	5.07492	0.0353202	0.535329
ENSG00000067445	TRO	7216	1.10905	4.97742	5.07344	0.0353484	0.535329
ENSG00000163898	LIPH	200879	2.09983	6.4725	5.07309	0.035405	0.535329
ENSG00000111615	KRR1	11103	-0.173406	5.73524	5.06674	0.0354532	0.535329
ENSG00000228668	TRGV5P	6979	-4.25803	-0.687753	5.18826	0.0354777	0.535329
ENSG00000174780	SRP72	6731	-0.204284	8.03262	5.065	0.0354816	0.535329
ENSG00000124207	CSE1L	1434	-0.262633	8.27227	5.06488	0.0354835	0.535329
ENSG00000273576	NA	NA	0.510663	0.522021	5.06376	0.0355018	0.535329
ENSG00000171723	GPHN	10243	-0.295094	4.41013	5.0553	0.0356402	0.535329
ENSG00000109118	PHF12	57649	0.158857	6.0023	5.05303	0.0356774	0.535329
ENSG00000233178	NA	NA	-1.31168	-1.59244	5.05123	0.0357069	0.535329
ENSG00000131174	COX7B	1349	-0.255011	6.04739	5.04706	0.0357754	0.535329
ENSG00000128394	APOBEC3F	200316	-0.449803	3.77334	5.14088	0.0357959	0.535329
ENSG00000111142	METAP2	10988	-0.205495	7.65284	5.04458	0.0358163	0.535329
ENSG00000269821	KCNQ1OT1	10984	0.738135	3.24242	5.04613	0.0358199	0.535329
ENSG00000164076	CAMKV	79012	3.73483	3.92484	5.12047	0.0358269	0.535329
ENSG00000092621	PHGDH	26227	-1.07694	7.29826	5.07271	0.035852	0.535329
ENSG00000248593	DSTNP2	171220	0.383464	2.4381	5.04215	0.0358563	0.535329
ENSG00000115998	C2orf42	54980	0.349724	3.16602	5.03772	0.0359295	0.535329
ENSG00000106327	TFR2	7036	-0.927841	3.62671	5.04086	0.0359605	0.535329
ENSG00000118292	C1orf54	79630	0.493527	2.24116	5.03426	0.0359868	0.535329
ENSG00000146729	NIPSNAP2	2631	-0.163723	6.35659	5.0323	0.0360193	0.535329
ENSG00000153237	CCDC148	130940	4.34856	-0.0194091	5.10793	0.0360288	0.535329
ENSG00000186318	BACE1	23621	0.30341	5.42938	5.03015	0.036055	0.535329
ENSG00000149809	TM7SF2	7108	0.345295	4.81677	5.02949	0.0360659	0.535329
ENSG00000109065	NAT9	26151	0.264162	4.64717	5.02825	0.0360864	0.535329
ENSG00000180385	NA	NA	-0.428782	2.37863	5.02775	0.0360948	0.535329
ENSG00000123374	CDK2	1017	-0.290526	5.41357	5.02714	0.0361049	0.535329
ENSG00000213981	NA	NA	-3.9604	-2.22298	5.14727	0.0361248	0.535329
ENSG00000151948	GLT1D1	144423	-0.992115	2.07002	5.03067	0.0361257	0.535329
ENSG00000110237	ARHGEF17	9828	0.537244	3.19878	5.01978	0.0362276	0.535329
ENSG00000176170	SPHK1	8877	-0.767922	0.650675	5.01522	0.0363038	0.535329
ENSG00000138180	CEP55	55165	-0.360751	4.94091	5.01302	0.0363406	0.535329
ENSG00000210082	NA	NA	-0.430214	13.6779	5.01408	0.0363415	0.535329
ENSG00000171227	TMEM37	140738	0.658698	2.09949	5.01261	0.0363474	0.535329
ENSG00000219928	NA	NA	0.732461	-0.542083	5.01008	0.0363899	0.535329
ENSG00000239857	GET4	51608	0.660118	0.896167	5.00701	0.0364414	0.535329
ENSG00000127511	SIN3B	23309	0.238082	5.65356	5.00683	0.0364444	0.535329
ENSG00000277232	GTSE1-DT	150384	0.861568	-1.35877	5.00197	0.0365262	0.535329
ENSG00000235865	GSN-AS1	57000	0.643763	0.647251	4.99967	0.036565	0.535329
ENSG00000163710	PCOLCE2	26577	-1.60124	2.03303	4.99966	0.0365652	0.535329
ENSG00000150551	LYPD1	116372	1.96556	-1.90834	4.99795	0.036594	0.535329
ENSG00000106460	TMEM106B	54664	0.678964	6.12012	5.02382	0.0366114	0.535329
ENSG00000151693	ASAP2	8853	1.55631	5.99668	5.02593	0.0366249	0.535329
ENSG00000149257	SERPINH1	871	0.547418	7.21917	5.01349	0.0366981	0.535329
ENSG00000154262	ABCA6	23460	1.5454	0.305373	5.06687	0.0366991	0.535329
ENSG00000163714	U2SURP	23350	-0.175728	8.01427	4.99139	0.0367048	0.535329
ENSG00000187676	B3GLCT	145173	-0.279496	3.57831	4.98954	0.0367362	0.535329
ENSG00000063169	BICRA	29998	0.249021	3.31259	4.98745	0.0367717	0.535329
ENSG00000261342	NA	NA	0.963976	0.440363	4.98661	0.0367859	0.535329
ENSG00000105849	POLR1F	221830	-0.202001	5.78919	4.98491	0.0368149	0.535329
ENSG00000137558	PI15	51050	5.01345	-1.03819	5.05921	0.0368256	0.535329
ENSG00000125170	DOK4	55715	0.322187	4.59857	4.97965	0.0369043	0.535329
ENSG00000185624	P4HB	5034	-0.239454	7.98427	4.9789	0.0369172	0.535329
ENSG00000072182	ASIC4	55515	3.77207	2.26112	5.05362	0.0369183	0.535329
ENSG00000252061	RNU6-415P	106481309	-0.774134	-0.871268	4.97859	0.0369224	0.535329
ENSG00000163218	PGLYRP4	57115	4.6113	-1.05815	5.34786	0.0369786	0.535329
ENSG00000007866	TEAD3	7005	2.63617	3.57786	4.97482	0.0369868	0.535329
ENSG00000197162	ZNF785	146540	0.45155	3.38533	4.97373	0.0370054	0.535329
ENSG00000041353	RAB27B	5874	-1.47606	9.69115	4.98901	0.0370266	0.535329
ENSG00000166169	POLL	27343	0.261918	4.32364	4.97019	0.0370661	0.535329
ENSG00000171777	RASGRP4	115727	0.323973	5.32513	4.96998	0.0370696	0.535329
ENSG00000141232	TOB1	10140	0.306741	5.20226	4.96859	0.0370934	0.535329
ENSG00000182771	GRID1	2894	2.84502	-1.5806	4.96816	0.0371008	0.535329
ENSG00000010361	FUZ	80199	0.349814	2.7105	4.96714	0.0371183	0.535329
ENSG00000170160	CCDC144A	9720	-2.00577	-1.48416	4.96698	0.0371211	0.535329
ENSG00000136240	KDELR2	11014	-0.187453	6.67866	4.96681	0.037124	0.535329
ENSG00000007392	LUC7L	55692	0.343975	5.80085	4.96612	0.0371359	0.535329
ENSG00000115523	GNLY	10578	-1.25225	0.238376	4.96457	0.0371624	0.535329
ENSG00000102606	ARHGEF7	8874	0.182121	6.66478	4.96363	0.0371786	0.535329
ENSG00000181163	NPM1	4869	-0.216804	10.3321	4.96335	0.0371834	0.535329
ENSG00000160190	SLC37A1	54020	-0.586282	7.55104	4.97822	0.0372194	0.535329
ENSG00000123405	NFE2	4778	-0.430001	6.90946	4.95766	0.0372814	0.535329
ENSG00000112742	TTK	7272	-0.330373	6.10188	4.95703	0.0372922	0.535329
ENSG00000132286	TIMM10B	26515	0.187358	5.71008	4.95686	0.0372951	0.535329
ENSG00000170917	NUDT6	11162	0.687322	2.07425	4.95573	0.0373146	0.535329
ENSG00000137563	GGH	8836	-0.298012	5.08176	4.95551	0.0373185	0.535329
ENSG00000154134	ROBO3	64221	-1.38195	2.28421	4.95333	0.037356	0.535329
ENSG00000170892	TSEN34	79042	0.287742	3.94503	4.9517	0.0373843	0.535329
ENSG00000197062	ZSCAN26	7741	0.30047	3.72301	4.95129	0.0373914	0.535329
ENSG00000223298	NA	NA	-0.779953	-0.843359	4.9506	0.0374033	0.535329
ENSG00000162366	PDZK1IP1	10158	2.62623	3.88324	5.16953	0.0375149	0.536542
ENSG00000148297	MED22	6837	0.280469	4.92115	4.93499	0.0376746	0.536555
ENSG00000159055	MIS18A	54069	-0.261558	5.1006	4.93373	0.0376965	0.536555
ENSG00000138623	SEMA7A	8482	0.394574	4.47494	4.93278	0.0377131	0.536555
ENSG00000257103	LSM14A	26065	-0.122116	8.01702	4.93121	0.0377405	0.536555
ENSG00000153989	NUS1	116150	-0.176267	6.34962	4.93065	0.0377503	0.536555
ENSG00000161217	PCYT1A	5130	0.289757	6.44211	4.92992	0.0377631	0.536555
ENSG00000184602	SNN	8303	0.223689	5.84487	4.92897	0.0377797	0.536555
ENSG00000110583	NAA40	79829	0.210795	5.75024	4.92447	0.0378586	0.536555
ENSG00000135446	CDK4	1019	-0.300395	5.4459	4.92355	0.0378747	0.536555
ENSG00000127366	TAS2R5	54429	1.01435	-1.00135	4.92337	0.0378779	0.536555
ENSG00000100345	MYH9	4627	-0.235035	10.7311	4.92229	0.0378968	0.536555
ENSG00000105327	BBC3	27113	0.437842	3.85851	4.92104	0.0379189	0.536555
ENSG00000173726	TOMM20	9804	-0.172151	8.44297	4.91975	0.0379415	0.536555
ENSG00000227543	NA	NA	0.679631	0.883368	4.91631	0.0380021	0.536555
ENSG00000136378	ADAMTS7	11173	3.60833	3.34303	4.98839	0.0380201	0.536555
ENSG00000172292	CERS6	253782	-0.163078	6.10255	4.91505	0.0380242	0.536555
ENSG00000260805	NA	NA	0.636714	-0.356008	4.91372	0.0380478	0.536555
ENSG00000176731	RBIS	401466	-0.258508	3.96255	4.91362	0.0380495	0.536555
ENSG00000226564	NA	NA	-0.501717	1.26093	4.91323	0.0380563	0.536555
ENSG00000107566	ERLIN1	10613	-0.217935	5.55584	4.91276	0.0380647	0.536555
ENSG00000174705	SH3PXD2B	285590	-0.588628	6.41297	4.93454	0.0381163	0.536555
ENSG00000151503	NCAPD3	23310	-0.242363	6.53236	4.90898	0.0381314	0.536555
ENSG00000138709	LARP1B	55132	-0.240784	5.5059	4.90773	0.0381536	0.536555
ENSG00000128513	POT1	25913	-0.150712	5.56709	4.9065	0.0381753	0.536555
ENSG00000283403	LOC100420587	100420587	1.96149	1.31695	4.90583	0.0381872	0.536555
ENSG00000245614	DDX11-AS1	100506660	-0.930921	-0.354738	4.90412	0.0382176	0.536604
ENSG00000236753	MKLN1-AS	100506881	0.469099	1.19198	4.89976	0.0382949	0.536635
ENSG00000065621	GSTO2	119391	-0.67787	3.19597	4.89787	0.0383286	0.536635
ENSG00000179406	LINC00174	285908	0.48517	2.3583	4.89137	0.0384444	0.536635
ENSG00000182492	BGN	633	7.60011	0.858052	4.99932	0.0384562	0.536635
ENSG00000073670	ADAM11	4185	0.498381	1.79789	4.89005	0.038468	0.536635
ENSG00000146083	RNF44	22838	0.25664	6.95168	4.88954	0.038477	0.536635
ENSG00000150051	MKX	283078	1.69122	-0.177268	4.88811	0.0385027	0.536635
ENSG00000169224	GCSAML	148823	-2.6464	6.5917	5.16088	0.0385318	0.536635
ENSG00000242516	LINC00960	401074	0.711484	2.56768	4.88422	0.0385722	0.536635
ENSG00000062598	ELMO2	63916	0.220913	5.975	4.88227	0.0386072	0.536635
ENSG00000142082	SIRT3	23410	0.190913	4.12353	4.88137	0.0386234	0.536635
ENSG00000088538	DOCK3	1795	1.02526	2.8545	4.88147	0.0386784	0.536635
ENSG00000124074	ENKD1	84080	0.506049	1.0142	4.87802	0.0386836	0.536635
ENSG00000111711	GOLT1B	51026	-0.26858	6.2749	4.87735	0.0386956	0.536635
ENSG00000171314	PGAM1	5223	-0.205415	5.78926	4.87729	0.0386966	0.536635
ENSG00000135643	KCNMB4	27345	0.604421	3.94493	4.87886	0.0387251	0.536635
ENSG00000243004	NA	NA	2.36735	0.844677	4.87349	0.038765	0.536635
ENSG00000111640	GAPDH	2597	-0.263107	10.1265	4.86989	0.0388299	0.536635
ENSG00000135624	CCT7	10574	-0.235581	8.02633	4.86907	0.0388448	0.536635
ENSG00000135821	GLUL	2752	-0.319047	8.8502	4.8683	0.0388587	0.536635
ENSG00000257074	NA	NA	-0.593274	-0.054143	4.86645	0.0388922	0.536635
ENSG00000177051	FBXO46	23403	0.266962	3.74412	4.86472	0.0389234	0.536635
ENSG00000049246	PER3	8863	0.434313	4.02417	4.86264	0.0389612	0.536635
ENSG00000119608	PROX2	283571	0.59378	-0.973397	4.85966	0.0390152	0.536635
ENSG00000139438	FAM222A	84915	-0.73533	0.0161323	4.85609	0.0390801	0.536635
ENSG00000116497	S100PBP	64766	0.318425	6.0619	4.85249	0.0391456	0.536635
ENSG00000188505	NCCRP1	342897	-2.79131	-0.341577	4.85678	0.0391888	0.536635
ENSG00000187514	PTMA	5757	-0.237834	10.4435	4.8476	0.0392347	0.536635
ENSG00000119042	SATB2	23314	0.67288	2.46158	4.84658	0.0392535	0.536635
ENSG00000165914	TTC7B	145567	-0.325809	6.54064	4.84442	0.0392928	0.536635
ENSG00000165633	VSTM4	196740	2.84183	0.649249	4.84441	0.0392931	0.536635
ENSG00000274523	RCC1L	81554	-0.217085	5.26286	4.84307	0.0393176	0.536635
ENSG00000181019	NQO1	1728	-0.606409	3.74744	4.84284	0.0393445	0.536635
ENSG00000104946	TBC1D17	79735	0.247725	4.2355	4.84145	0.0393473	0.536635
ENSG00000197859	ADAMTSL2	9719	-2.01471	-0.691967	4.83972	0.039379	0.536635
ENSG00000122376	SHLD2	54537	-0.218076	5.38646	4.83966	0.0393801	0.536635
ENSG00000100321	SYNGR1	9145	0.524308	3.32275	4.83873	0.0393973	0.536635
ENSG00000132507	EIF5A	1984	-0.330596	7.54292	4.83857	0.0394001	0.536635
ENSG00000151846	PABPC3	5042	0.579804	0.0176327	4.83648	0.0394386	0.536635
ENSG00000246575	NA	NA	0.787702	0.219028	4.83527	0.0394607	0.536635
ENSG00000237238	BMS1P10	728611	0.590918	1.4859	4.8328	0.0395063	0.536635
ENSG00000134864	GGACT	87769	-0.461874	1.28967	4.83244	0.0395129	0.536635
ENSG00000162777	DENND2D	79961	0.503118	3.76547	4.83138	0.0395324	0.536635
ENSG00000242686	PDE6B-AS1	101928521	-4.05078	-1.84645	4.94388	0.0395429	0.536635
ENSG00000253854	NA	NA	0.734871	1.21473	4.82648	0.0396227	0.536635
ENSG00000184792	OSBP2	23762	-2.01458	5.60283	4.83486	0.0396383	0.536635
ENSG00000167183	PRR15L	79170	1.93072	-2.06165	4.82524	0.0396457	0.536635
ENSG00000199102	MIR302C	442895	3.36063	-1.17006	4.89561	0.0396525	0.536635
ENSG00000105185	PDCD5	9141	-0.289602	5.1032	4.82483	0.0396532	0.536635
ENSG00000163736	PPBP	5473	-1.93134	10.5381	4.85214	0.0396662	0.536635
ENSG00000224032	NA	NA	0.25043	3.90616	4.82275	0.0396918	0.536635
ENSG00000265791	NA	NA	0.963652	-0.793639	4.82162	0.0397127	0.536635
ENSG00000176454	LPCAT4	254531	0.274667	4.5071	4.82124	0.0397196	0.536635
ENSG00000170759	KIF5B	3799	-0.140191	8.62875	4.82088	0.0397263	0.536635
ENSG00000140470	ADAMTS17	170691	0.953456	-0.542901	4.81939	0.039754	0.536635
ENSG00000225981	NA	NA	3.62706	-1.48957	4.97929	0.0397607	0.536635
ENSG00000275066	SYNRG	11276	0.239975	6.51529	4.81673	0.0398033	0.536635
ENSG00000110921	MVK	4598	0.464189	4.25191	4.81614	0.0398143	0.536635
ENSG00000260260	SNHG19	100507303	-0.443808	2.35322	4.81593	0.0398181	0.536635
ENSG00000065491	TBC1D22B	55633	0.235929	4.63586	4.81522	0.0398313	0.536635
ENSG00000079112	CDH17	1015	4.64868	-1.64008	4.88165	0.039905	0.536932
ENSG00000113013	HSPA9	3313	-0.194738	8.84742	4.81049	0.0399195	0.536932
ENSG00000263724	DLGAP1-AS3	201477	0.89122	-0.129286	4.80961	0.0399358	0.536932
ENSG00000056050	HPF1	54969	-0.177619	4.8923	4.80622	0.039999	0.536932
ENSG00000127022	CANX	821	-0.167276	10.1976	4.80583	0.0400063	0.536932
ENSG00000117479	SLC19A2	10560	-0.175219	4.5533	4.80539	0.0400146	0.536932
ENSG00000187801	ZFP69B	65243	-0.467984	2.51149	4.8006	0.0401041	0.537742
ENSG00000164604	GPR85	54329	0.554316	2.59299	4.79928	0.0401288	0.537742
ENSG00000169750	RAC3	5881	-0.359347	4.09537	4.79702	0.0401712	0.537949
ENSG00000125835	SNRPB	6628	-0.231133	6.25567	4.79335	0.0402401	0.537999
ENSG00000105464	GRIN2D	2906	0.294756	4.79051	4.79261	0.0402541	0.537999
ENSG00000075702	WDR62	284403	-0.309738	4.2693	4.79252	0.0402556	0.537999
ENSG00000185947	ZNF267	10308	-0.255449	6.2686	4.78966	0.0403096	0.538015
ENSG00000173581	CCDC106	29903	0.234516	3.50041	4.7896	0.0403108	0.538015
ENSG00000162139	NEU3	10825	0.25526	5.3406	4.78597	0.0403792	0.538569
ENSG00000113643	RARS1	5917	-0.22413	6.8342	4.78441	0.0404086	0.538601
ENSG00000234614	NA	NA	2.62123	-0.345622	4.78097	0.0404735	0.539072
ENSG00000128268	MGAT3	4248	0.858176	5.66759	4.80609	0.0405196	0.539072
ENSG00000065911	MTHFD2	10797	-0.386466	8.00877	4.78197	0.0405249	0.539072
ENSG00000159251	ACTC1	70	-3.29427	3.05424	4.80376	0.0405633	0.539224
ENSG00000213390	ARHGAP19	84986	-0.200202	6.06373	4.7748	0.0405905	0.539227
ENSG00000111713	GYS2	2998	2.08209	-0.52915	4.77029	0.0406764	0.540009
ENSG00000189057	FAM111B	374393	-0.683313	4.75646	4.7901	0.040731	0.540333
ENSG00000272931	NA	NA	-0.714772	-0.100309	4.76492	0.0407786	0.540333
ENSG00000111206	FOXM1	2305	-0.332978	5.63497	4.76462	0.0407843	0.540333
ENSG00000234373	NA	NA	3.33844	-0.586454	4.93814	0.0408263	0.540333
ENSG00000243759	ST13P15	100422603	-0.748189	-1.54717	4.76192	0.040836	0.540333
ENSG00000274180	NATD1	256302	0.397609	3.52858	4.75794	0.040912	0.540981
ENSG00000085276	MECOM	2122	-3.52531	2.17358	4.8625	0.0410134	0.541963
ENSG00000178425	NT5DC1	221294	-0.18846	5.98241	4.74961	0.041072	0.542079
ENSG00000013573	DDX11	1663	-0.400063	4.52418	4.74904	0.041083	0.542079
ENSG00000277998	EIF3EP3	100462836	0.888145	-1.22455	4.74797	0.0411036	0.542079
ENSG00000160785	SLC25A44	9673	0.164272	5.52894	4.74613	0.041139	0.542188
ENSG00000139182	CLSTN3	9746	0.267691	6.43087	4.74288	0.0412017	0.542657
ENSG00000158246	TENT5B	115572	0.676799	4.07549	4.74179	0.0412557	0.542795
ENSG00000142544	CTU1	90353	0.487496	0.83811	4.73952	0.0412666	0.542795
ENSG00000168517	HEXIM2	124790	0.451617	1.35258	4.73519	0.0413505	0.543379
ENSG00000181751	MACIR	90355	-0.280169	4.98762	4.73322	0.0413886	0.543379
ENSG00000232186	NA	NA	1.14918	-1.80693	4.73303	0.0413925	0.543379
ENSG00000140451	PIF1	80119	0.71096	3.85482	4.73708	0.0414346	0.543575
ENSG00000120832	MTERF2	80298	0.374657	2.68781	4.7187	0.0416715	0.546056
ENSG00000080854	IGSF9B	22997	3.34878	2.33429	6.97395	0.0416785	0.546056
ENSG00000179909	ZNF154	7710	0.554344	4.44154	4.71666	0.0417262	0.546324
ENSG00000013503	POLR3B	55703	-0.299856	4.41792	4.7106	0.0418304	0.547134
ENSG00000110697	PITPNM1	9600	0.25343	4.94538	4.70996	0.0418429	0.547134
ENSG00000280422	NA	NA	-4.1096	-2.10585	4.81565	0.0418885	0.547277
ENSG00000170604	IRF2BP1	26145	0.262175	3.44762	4.70662	0.0419086	0.547277
ENSG00000124657	OR2B6	26212	4.09022	-1.71238	4.77154	0.0419621	0.547294
ENSG00000237943	PRKCQ-AS1	439949	-0.953172	3.79328	4.70378	0.0419647	0.547294
ENSG00000165637	VDAC2	7417	-0.148807	6.28793	4.6995	0.0420491	0.547894
ENSG00000188554	NBR1	4077	0.268048	7.26526	4.69469	0.0421443	0.547894
ENSG00000151012	SLC7A11	23657	-1.18706	6.37006	4.72077	0.0421565	0.547894
ENSG00000180035	ZNF48	197407	0.221861	4.24986	4.6939	0.04216	0.547894
ENSG00000129646	QRICH2	84074	0.817385	0.115008	4.69191	0.0421993	0.547894
ENSG00000179941	BBS10	79738	0.323001	4.98019	4.69038	0.0422297	0.547894
ENSG00000115761	NOL10	79954	-0.245213	5.16322	4.69018	0.0422338	0.547894
ENSG00000196670	ZFP62	643836	0.196215	5.07837	4.68806	0.0422758	0.547894
ENSG00000198585	NUDT16	131870	0.207695	6.29511	4.68653	0.0423063	0.547894
ENSG00000113356	POLR3G	10622	-0.469599	6.40447	4.69292	0.0423376	0.547894
ENSG00000137727	ARHGAP20	57569	1.07892	0.554953	4.68407	0.0423553	0.547894
ENSG00000177685	CRACR2B	283229	0.514577	2.09122	4.68384	0.0423598	0.547894
ENSG00000181392	SYNE4	163183	1.11394	0.999489	4.68347	0.0423672	0.547894
ENSG00000069812	HES2	54626	-4.03022	-2.3943	4.78097	0.0425501	0.549679
ENSG00000227719	NA	NA	1.77965	-1.0252	4.67381	0.0425602	0.549679
ENSG00000272079	NA	NA	0.57104	1.26287	4.66799	0.0426771	0.550832
ENSG00000198734	F5	2153	-3.51037	-1.11348	4.76307	0.0428962	0.553303
ENSG00000166181	API5	8539	-0.172151	7.73514	4.65478	0.0429434	0.553555
ENSG00000170802	FOXN2	3344	-0.460087	8.0741	4.6639	0.0430367	0.55394
ENSG00000253636	NA	NA	0.716418	1.07981	4.64977	0.0430448	0.55394
ENSG00000135205	CCDC146	57639	0.431166	2.30858	4.6492	0.0430565	0.55394
ENSG00000111325	OGFOD2	79676	0.780515	-0.547168	4.64431	0.0431558	0.554206
ENSG00000015520	NPC1L1	29881	-3.50097	-0.279792	4.74847	0.043181	0.554206
ENSG00000217624	NA	NA	-0.452286	2.39153	4.64296	0.0431834	0.554206
ENSG00000072786	STK10	6793	0.200469	6.90554	4.64233	0.0431962	0.554206
ENSG00000166206	GABRB3	2562	3.60797	6.30984	4.70767	0.0432161	0.554206
ENSG00000189420	ZFP92	139735	0.473822	1.34787	4.64	0.0432436	0.554206
ENSG00000127419	TMEM175	84286	0.391319	3.31442	4.63754	0.0432939	0.554495
ENSG00000185252	ZNF74	7625	0.426047	4.20379	4.63217	0.0434037	0.555255
ENSG00000119285	HEATR1	55127	-0.184572	6.92911	4.63179	0.0434115	0.555255
ENSG00000144381	HSPD1	3329	-0.234381	9.70029	4.63057	0.0434366	0.555255
ENSG00000168490	PHYHIP	9796	1.56286	0.534642	4.6269	0.0435118	0.555647
ENSG00000198732	SMOC1	64093	0.981451	2.33384	4.63488	0.0435229	0.555647
ENSG00000108406	DHX40	79665	-0.223393	5.65858	4.62467	0.0435578	0.555737
ENSG00000277586	NEFL	4747	-2.81888	2.40838	4.62281	0.043596	0.555825
ENSG00000241764	LOC101927974	101927974	0.530868	0.263055	4.62163	0.0436203	0.555825
ENSG00000018699	TTC27	55622	-0.276017	5.00643	4.61914	0.0436717	0.555852
ENSG00000094631	HDAC6	10013	0.139644	6.32767	4.61883	0.0436781	0.555852
ENSG00000113597	TRAPPC13	80006	0.210424	4.68193	4.6172	0.0437116	0.555907
ENSG00000179750	APOBEC3B	9582	0.55456	3.10729	4.61592	0.043738	0.555907
ENSG00000170743	SYT9	143425	1.85769	0.886352	4.61126	0.0438346	0.556499
ENSG00000163075	CFAP221	200373	-1.00382	-1.93442	4.88659	0.0438403	0.556499
ENSG00000198816	ZNF358	140467	0.384737	1.92466	4.60688	0.0439253	0.556831
ENSG00000259488	NA	NA	-0.850866	-0.367084	4.60617	0.0439402	0.556831
ENSG00000011426	ANLN	54443	-0.322239	6.44167	4.60504	0.0439636	0.556831
ENSG00000103226	NOMO3	408050	-0.315267	2.4474	4.60435	0.043978	0.556831
ENSG00000184908	CLCNKB	1188	3.44734	0.451399	4.66471	0.0440745	0.557399
ENSG00000181634	TNFSF15	9966	0.637966	4.11489	4.60963	0.0440786	0.557399
ENSG00000147955	SIGMAR1	10280	-0.200683	5.51863	4.5948	0.0441769	0.557509
ENSG00000186994	KANK3	256949	-1.78619	-1.47521	4.5948	0.0441769	0.557509
ENSG00000140987	ZSCAN32	54925	-0.579378	-1.1377	4.59137	0.0442487	0.557509
ENSG00000162222	TTC9C	283237	0.246218	4.51976	4.59051	0.0442668	0.557509
ENSG00000158528	PPP1R9A	55607	0.517097	4.93128	4.59935	0.0442716	0.557509
ENSG00000182307	C8orf33	65265	-0.20568	5.51342	4.58984	0.0442807	0.557509
ENSG00000280734	NA	NA	-0.478964	0.390586	4.5885	0.0443088	0.557509
ENSG00000178038	ALS2CL	259173	1.97397	2.68315	4.59722	0.044316	0.557509
ENSG00000262333	NA	NA	-0.805322	-0.793392	4.58709	0.0443385	0.557509
ENSG00000280594	BTG3-AS1	110806272	-0.872306	-0.250829	4.82222	0.0444224	0.557953
ENSG00000154654	NCAM2	4685	2.31803	-0.603525	4.58141	0.0444579	0.557953
ENSG00000172469	MANEA	79694	-0.155897	5.40634	4.58086	0.0444694	0.557953
ENSG00000198742	SMURF1	57154	-0.256365	5.65355	4.57704	0.0445499	0.557953
ENSG00000132016	BRME1	79173	-0.710229	0.973489	4.57612	0.0445694	0.557953
ENSG00000173207	CKS1B	1163	-0.237326	5.44832	4.57526	0.0445876	0.557953
ENSG00000112655	PTK7	5754	-0.687906	6.17004	4.5852	0.0445971	0.557953
ENSG00000106080	FKBP14	55033	0.283476	5.51983	4.57278	0.0446399	0.557953
ENSG00000099810	MTAP	4507	-0.161485	6.36731	4.57204	0.0446556	0.557953
ENSG00000273032	DGCR5	26220	-3.25898	-2.14576	5.13618	0.0446713	0.557953
ENSG00000108179	PPIF	10105	-0.283505	8.11326	4.5685	0.0447305	0.557953
ENSG00000125898	FAM110A	83541	0.378523	4.58175	4.56712	0.0447598	0.557953
ENSG00000147799	ARHGAP39	80728	0.467261	1.72356	6.29158	0.0447638	0.557953
ENSG00000006634	DBF4	10926	-0.197581	5.99015	4.56689	0.0447647	0.557953
ENSG00000163449	TMEM169	92691	0.565419	3.58229	4.56238	0.0448605	0.558094
ENSG00000026950	BTN3A1	11119	0.390843	3.52901	4.5619	0.0448707	0.558094
ENSG00000161547	SRSF2	6427	-0.21723	7.61157	4.56094	0.044891	0.558094
ENSG00000173928	SWSAP1	126074	0.427859	0.694044	4.55999	0.0449113	0.558094
ENSG00000181722	ZBTB20	26137	0.467374	1.69343	4.55979	0.0449156	0.558094
ENSG00000145536	ADAMTS16	170690	4.10289	0.880485	4.62196	0.0449538	0.558221
ENSG00000176842	IRX5	10265	-3.40195	-0.696535	4.5544	0.045035	0.558882
ENSG00000272405	NA	NA	1.15817	3.39484	4.56799	0.0450724	0.558999
ENSG00000176490	DIRAS1	148252	0.576556	3.06192	4.54813	0.0451648	0.559796
ENSG00000253931	NA	NA	3.46109	-0.952157	4.60128	0.0453864	0.561295
ENSG00000142192	APP	351	-0.270963	8.55785	4.53585	0.0454288	0.561295
ENSG00000206530	CFAP44	55779	0.500362	1.1971	4.53537	0.0454392	0.561295
ENSG00000099953	MMP11	4320	-1.02541	1.27987	4.6011	0.045441	0.561295
ENSG00000172893	DHCR7	1717	0.324253	7.11502	4.53471	0.0454533	0.561295
ENSG00000158773	USF1	7391	0.278801	5.90805	4.52936	0.0455691	0.561295
ENSG00000142864	SERBP1	26135	-0.150773	9.48185	4.5288	0.0455811	0.561295
ENSG00000160678	S100A1	6271	-0.69641	-0.462013	4.52841	0.0455897	0.561295
ENSG00000164975	SNAPC3	6619	0.297528	5.60691	4.52815	0.0455953	0.561295
ENSG00000081051	AFP	174	7.87429	6.13609	4.62268	0.0455999	0.561295
ENSG00000104635	SLC39A14	23516	-0.38505	6.79436	4.52978	0.0456166	0.561295
ENSG00000270558	NA	NA	-0.662709	-1.22293	4.52688	0.0456228	0.561295
ENSG00000273033	LINC02035	100129550	0.361968	3.22966	4.51895	0.045795	0.561838
ENSG00000183723	CMTM4	146223	0.180089	5.88632	4.51827	0.0458099	0.561838
ENSG00000128309	MPST	4357	0.161965	5.12359	4.51628	0.0458533	0.561838
ENSG00000165916	PSMC3	5702	-0.284777	6.69742	4.51551	0.0458701	0.561838
ENSG00000279541	NA	NA	0.601202	-0.0184147	4.51365	0.0459105	0.561838
ENSG00000144034	TPRKB	51002	-0.203658	5.12476	4.50762	0.0460425	0.561838
ENSG00000113504	SLC12A7	10723	0.276654	6.42335	4.50672	0.0460621	0.561838
ENSG00000115365	LANCL1	10314	-0.644026	6.36746	4.52823	0.0461195	0.561838
ENSG00000171793	CTPS1	1503	-0.225929	6.70145	4.4995	0.0462207	0.561838
ENSG00000196632	WNK3	65267	0.45955	4.48409	4.49786	0.0462567	0.561838
ENSG00000235890	TSPEAR-AS1	54082	0.932078	1.32473	4.49614	0.0462948	0.561838
ENSG00000149428	HYOU1	10525	-0.279869	7.6083	4.49498	0.0463202	0.561838
ENSG00000146826	MAP11	55262	0.367837	3.60751	4.49483	0.0463237	0.561838
ENSG00000168016	TRANK1	9881	0.523265	5.63567	4.50855	0.0463269	0.561838
ENSG00000258413	NA	NA	-3.22268	-2.33249	5.95532	0.046367	0.561838
ENSG00000101361	NOP56	10528	-0.193492	7.18398	4.49259	0.0463731	0.561838
ENSG00000180871	CXCR2	3579	0.649411	5.234	4.51404	0.0463915	0.561838
ENSG00000251417	NA	NA	-0.629903	-0.880662	4.49146	0.0463979	0.561838
ENSG00000175792	RUVBL1	8607	-0.232992	6.06628	4.49122	0.0464033	0.561838
ENSG00000269893	SNHG8	100093630	0.299792	5.28842	4.49122	0.0464034	0.561838
ENSG00000205334	LINC01460	100129995	-3.16861	-2.1045	5.92696	0.0464076	0.561838
ENSG00000184545	DUSP8	1850	-1.94517	0.329729	4.49017	0.0464266	0.561838
ENSG00000284070	NA	NA	-1.08154	-0.452444	4.48915	0.0464491	0.561838
ENSG00000273350	NA	NA	1.6348	-2.11318	4.48746	0.0464864	0.561838
ENSG00000258476	LINC02207	101927153	0.958165	-1.09357	4.54875	0.0465068	0.561838
ENSG00000254389	RHPN1-AS1	78998	-1.02947	-1.01396	4.48596	0.0465196	0.561838
ENSG00000196535	MYO18A	399687	0.292865	7.2108	4.4853	0.0465343	0.561838
ENSG00000101605	MYOM1	8736	0.435479	6.25908	4.48889	0.046547	0.561838
ENSG00000159199	ATP5MC1	516	-0.326752	4.63813	4.48367	0.0465704	0.561838
ENSG00000237248	LINC00987	100499405	-1.76226	-1.73001	4.48298	0.0465859	0.561838
ENSG00000267475	NA	NA	0.71952	-0.776301	4.48151	0.0466185	0.561838
ENSG00000008394	MGST1	4257	-0.713781	6.86992	5.40732	0.0466211	0.561838
ENSG00000139531	SUOX	6821	0.349672	4.83863	4.48024	0.0466466	0.561838
ENSG00000169379	ARL13B	200894	-0.209143	4.37451	4.47985	0.0466553	0.561838
ENSG00000167972	ABCA3	21	-0.557362	2.16455	4.47809	0.0466944	0.561838
ENSG00000213281	NRAS	4893	-0.192272	7.79353	4.47623	0.0467359	0.561838
ENSG00000114698	PLSCR4	57088	2.78947	1.06429	4.48091	0.046748	0.561838
ENSG00000107443	CCNJ	54619	-0.307745	5.92275	4.47392	0.0467875	0.561838
ENSG00000276180	H4C9	8294	0.405748	3.44582	4.47309	0.046806	0.561838
ENSG00000015133	CCDC88C	440193	-0.814556	4.98388	4.49512	0.0468097	0.561838
ENSG00000100711	ZFYVE21	79038	0.216926	4.91586	4.47247	0.0468198	0.561838
ENSG00000181433	SAGE1	55511	1.47128	-2.08376	4.47048	0.0468642	0.562033
ENSG00000141580	WDR45B	56270	-0.13372	6.1789	4.46296	0.0470327	0.562761
ENSG00000164692	COL1A2	1278	3.77217	5.98364	4.48626	0.0470576	0.562761
ENSG00000198692	EIF1AY	9086	-0.245757	5.40565	4.46147	0.0470661	0.562761
ENSG00000197124	ZNF682	91120	0.358553	3.24244	4.46104	0.0470757	0.562761
ENSG00000204388	HSPA1B	3304	0.647244	3.59862	4.46284	0.0471224	0.562761
ENSG00000242114	MTFP1	51537	-0.855396	-0.640018	4.45785	0.0471475	0.562761
ENSG00000166444	DENND2B	6764	0.507473	3.94009	4.45736	0.0471585	0.562761
ENSG00000108176	DNAJC12	56521	0.897488	0.792021	4.45184	0.047283	0.562761
ENSG00000198464	ZNF480	147657	-0.176112	5.2883	4.45147	0.0472913	0.562761
ENSG00000162714	ZNF496	84838	-0.202982	6.08681	4.45095	0.0473031	0.562761
[truncated: 18,304 more rows]
